# Supplementary material for: High Incidence of Copy Number Variants in Adults with Intellectual Disability and Co-morbid Psychiatric Disorders
Source: Behav Genet. 2018 Jun 7;48(4):323–36. doi: 10.1007/s10519-018-9902-6 (PMC6028865; doi:10.1007/s10519-018-9902-6)
Supplement: Supplementary file 1 — Additional file 1 Rare CNVs identified in the adult population affected by intellectual disability and co-morbid psychiatric/behavioural disorders. (Pat Id) Patient identification; (CNV, ISCN 2016) Copy number variant according to the International System for Human Cytogenetic Nomenclature edited in 2016; (bp) Base pair; (MAT) Maternal; (PAT) Paternal; (MAT and PAT) Inherited from both progenitors; (CGHa) Comparative genomic hybridization array; (BAC FISH) Bacterial artificial chromosome clones for fluorescent in situ hybridization; (MLPA) Multiplex ligation-dependent probe amplification; (MLPA autism) MRC-Holland Probemix P343; (MLPA subtel) MRC-Holland Probemix P036 and P070; (MS-MLPA) Methylation-specific MLPA with MRC-Holland Probemix ME028; (NA) Not analysed; (*) Polymorphic variant reported here due to its putative clinical relevance; (NP) Not present (XLSX 64 KB) [file 10519_2018_9902_MOESM1_ESM.xlsx]

## Sheet: AdditionalFile1
Pat Id	variant	CNV, ISCN2013 (hg19)	Dosage	CNV size (bp)	nº probes	inheritance	CNV validation	classification	RefSeq Genes included	year of birth	gender	ID level	Anxiety spectrum	psychiatric diagnosis	psychiatric diagnosis	IIID1.1: General diagnostic criteria for problem behaviour	IIID1.2: Verbally aggressive behaviour	IIID1.3: Physically aggressive behaviour	IIID1.4: Destructive behaviour	IIID1.5: Self-injurious behaviour	IIID1.6: Sexually inappropriate behaviour	IIID1.7: Oppositional behaviour	IIID1.8: Demanding behaviour	IIID1.9: Wandering behaviour	IIID1.10: Mixed problem behaviours	IIID1.11: Other problem behaviours	IIID1.12: Mixed other problem behaviours
81	1	arr[hg19] 1p21.1(104212797-104753633)x3	gain	540836	43	MAT	BAC FISH	VOUS likely benign	AMYIA;AMYIC;AMYIB;	1963	male	mild	NO	F33	Recurrent depressive disorder	General diagnostic criteria for problem behaviour	Verbally aggressive behaviour	Physically aggressive behaviour	Destructive behaviour	NP	NP	NP	NP	NP	NP	NP	NP
82	1	arr[hg19] 1p21.1(104306630-104731539)x3	gain	424909	41	MAT	BAC FISH	benign	Genes not known	1969	male	moderate	NO	NP		General diagnostic criteria for problem behaviour	Verbally aggressive behaviour	Physically aggressive behaviour	Destructive behaviour	NP	NP	NP	NP	NP	NP	NP	NP
10	1	arr[hg19] 1p21.1(105477393-105542371)x1	loss	64978	11	unknown	NA	benign	Genes not known	1969	female	moderate	NO	NP		General diagnostic criteria for problem behaviour	NP	Physically aggressive behaviour	NP	NP	NP	Oppositional behaviour	NP	NP	NP	NP	NP
18	1	arr[hg19] 1p33(50251279-50398578)x1	loss	147299	26	unknown	NA	VOUS likely benign	AGBL4	1984	female	moderate	NO	F84.0	Childhood autism	General diagnostic criteria for problem behaviour	NP	Physically aggressive behaviour	Destructive behaviour	NP	NP	Oppositional behaviour	NP	NP	NP	Other problem behaviours	NP
122	1	arr[hg19] 1p34.2(40183006-40309338)x3	gain	126332	24	unknown	custom MLPA	VOUS likely benign	PPIE;BMP8B;OXCT2;TRIT1	1958	male	moderate	NO	NP		General diagnostic criteria for problem behaviour	Verbally aggressive behaviour	NP	NP	NP	NP	NP	NP	NP	NP	NP	NP
152	2	arr[hg19] 1p34.3(36902760 -36926536)x3	gain	24000	7	unknown	custom MLPA	false positive		1986	male	mild	SI	F40.2	Specific (isolated) phobias	General diagnostic criteria for problem behaviour	Verbally aggressive behaviour	Physically aggressive behaviour	NP	NP	NP	NP	NP	NP	NP	NP	NP
96	1	arr[hg19] 1p36.21(12846934-12917461)x1	loss	70527	6	unknown	NA	VOUS likely benign	PRAMEF1;PRAMEF11;HNRNPCL1;PRAMEF2	1985	female	mild	NO	F34.8		NP	NP	NP	NP	NP	NP	NP	NP	NP	NP	NP	NP
121	1	arr[hg19] 1q23.1(158480395-158833302)x3	gain	352907	10	unknown	NA	VOUS likely benign	SPTA1;MNDA;OR6Y1;OR6P1;OR10X1;OR10Z1;OR6K2;OR6K3;OR6K5;OR6N1;OR6N2	1977	female	mild	NO	F20	Schizophrenia	General diagnostic criteria for problem behaviour	Verbally aggressive behaviour	Physically aggressive behaviour	NP	NP	NP	Oppositional behaviour	Demanding behaviour	NP	NP	NP	NP
88	1	arr[hg19] 1q24.3(234857734-234918636)x3	gain	60902	7	unknown	NA	benign	Genes not known	1984	female	moderate	SI	F43.25	Adjustment disorder with mixed disturbance of emotions and conduct	General diagnostic criteria for problem behaviour	Verbally aggressive behaviour	Physically aggressive behaviour	NP	NP	NP	NP	NP	NP	NP	NP	NP
85	1	arr[hg19] 1q31.2(191935045-191992138)x1	loss	57093	6	unknown	custom MLPA	benign	Genes not known	1987	male	mild	NO	F64.1	Dual-role transvestism	General diagnostic criteria for problem behaviour	Verbally aggressive behaviour	NP	Destructive behaviour	NP	Sexually inappropriate behaviour	Oppositional behaviour	Demanding behaviour	NP	NP	Other problem behaviours	NP
158	1	arr[hg19] 1q32.1(204363657-204697698)x3	gain	334041	69	unknown	NA	VOUS likely benign	PPP1R15B;PIK3C2B;MDM4;LRRN2	1967	female	moderate	NO	F63.9	Habit and impulse disorder, unspecified	General diagnostic criteria for problem behaviour	Verbally aggressive behaviour	Physically aggressive behaviour	NP	NP	NP	NP	Demanding behaviour	Wandering behaviour	NP	NP	NP
26	1	arr[hg19] 1q42.2(231715133-231813980)x3	gain	98847	18	unknown	NA	VOUS	TSNAX-DISC1;DISC1	1992	male	moderate	SI	F42.1 and F90.1	Predominantly compulsive acts [obsessional rituals] and Hyperkinetic conduct disorder	General diagnostic criteria for problem behaviour	NP	Physically aggressive behaviour	NP	NP	NP	NP	NP	NP	NP	NP	NP
97	1	arr[hg19] 1q44(248601802-248646776)x3	gain	44974	7	unknown	NA	VOUS likely benign	ORT2T2;OR2T3	1963	female	mild	NO	NP		General diagnostic criteria for problem behaviour	Verbally aggressive behaviour	NP	Destructive behaviour	NP	NP	NP	NP	NP	NP	NP	NP
66	1	arr[hg19] 2p12(79767455-79807301)x1	loss	39846	9	MAT	custom MLPA	VOUS likely benign	CTNNA2	1982	male	mild	SI	F41.1 and F40.2	Generalized anxiety disorder and Specific (isolated) phobias	NP	NP	NP	NP	NP	NP	NP	NP	NP	NP	NP	NP
71	1	arr[hg19] 2p13.3(71645495-71791549)x3	gain	146054	31	unknown	NA	VOUS likely benign	ZNF638, DYSF	1982	male	mild	NO	F07.8	Other organic personality and behavioural disorders due to brain disease, damage and dysfunction	General diagnostic criteria for problem behaviour	Verbally aggressive behaviour	Physically aggressive behaviour	NP	NP	NP	Oppositional behaviour	NP	NP	NP	NP	NP
94	1	arr[hg19] 2p16.3(50510602-51137271)x1	loss	626669	124	MAT	custom MLPA	pathogenic	NRXN1	1988	male	mild	NO	F22	Persistent delusional disorders	General diagnostic criteria for problem behaviour	Verbally aggressive behaviour	Physically aggressive behaviour	Destructive behaviour	NP	NP	NP	NP	NP	NP	NP	NP
55	1	arr[hg19] 2p16.3(50660882-51078593)x1	loss	417711	81	de novo	custom MLPA	pathogenic	NRXN1	1988	female	mild	NO	F31.81	Bipolar affective disorder	NP	NP	NP	NP	NP	NP	NP	NP	NP	NP	NP	NP
10	2	arr[hg19] 2p16.3(50894904-50923005)x1	loss	28101	18	unknown	NA	VOUS likely benign	NRXN1	1969	female	moderate	NO	NP		General diagnostic criteria for problem behaviour	NP	Physically aggressive behaviour	NP	NP	NP	Oppositional behaviour	NP	NP	NP	NP	NP
26	2	arr[hg19] 2p22.3(32626512-33332063)x3	gain	705551	151	unknown	NA	VOUS likely benign	BIRC6;BIRC6-AS2;TTC27;LTBP1	1992	male	moderate	SI	F42.1 and F90.1	Predominantly compulsive acts [obsessional rituals] and Hyperkinetic conduct disorder	General diagnostic criteria for problem behaviour	NP	Physically aggressive behaviour	NP	NP	NP	NP	NP	NP	NP	NP	NP
87	1	arr[hg19] 2p22.3(32632139-33314352)x3	gain	682213	147	unknown	NA	VOUS likely benign	BIRC6;BIRC6-AS2;TTC27;LTBP1	1976	male	moderate	NO	F51.2	Nonorganic disorder of the sleep-wake schedule	NP	NP	NP	NP	NP	NP	NP	NP	NP	NP	NP	NP
120	1	arr[hg19] 2p22.3(34697718-34743849)x3	gain	46131	9	unknown	NA	benign	Genes not known	1966	male	mild	SI	F43.25 and F63	Adjustment disorder with mixed disturbance of emotions and conduct and Habit and impulse disorders	General diagnostic criteria for problem behaviour	Verbally aggressive behaviour	Physically aggressive behaviour	Destructive behaviour	NP	NP	Oppositional behaviour	NP	NP	NP	Other problem behaviours	NP
151	1	arr[hg19] 2p23.1(30814684-30848349)x1	loss	33665	8	unknown	NA	VOUS likely benign	LCLAT1	1992	male	moderate	NO	F42.1 and F84	Predominantly compulsive acts [obsessional rituals] and Childhood autism	General diagnostic criteria for problem behaviour	Verbally aggressive behaviour	Physically aggressive behaviour	NP	NP	NP	NP	NP	NP	NP	NP	NP
136	1	arr[hg19] 2p24.3(13222618-13278834)x3	gain	56216	7	unknown	NA	benign	Genes not known	1991	female	mild	NO	F20	Schizophrenia	NP	NP	NP	NP	NP	NP	NP	NP	NP	NP	NP	NP
89	1	arr[hg19] 2p24.3(13234300-13278834)x3	gain	44534	6	unknown	NA	benign	Genes not known	1989	male	mild	SI	F42.2	Mixed obsessional thoughts and acts	General diagnostic criteria for problem behaviour	Verbally aggressive behaviour	NP	NP	NP	NP	NP	NP	NP	NP	NP	NP
151	2	arr[hg19] 2p25.3(2571139-3596661)x3	gain	1025522	144	unknown	NA	VOUS likely benign	TSSC1;TRAPPC12;ADI1;RNASEH1	1992	male	moderate	SI	F42.1 and F84	Predominantly compulsive acts [obsessional rituals] and Childhood autism	General diagnostic criteria for problem behaviour	Verbally aggressive behaviour	Physically aggressive behaviour	NP	NP	NP	NP	NP	NP	NP	NP	NP
123	1	arr[hg19] 2q13(110852960-110983703)x3	gain	130743	25	unknown	NA	VOUS likely benign	MALL;NPHP1;LINC00116	1964	male	moderate	SI	F41	Other anxiety disorders	General diagnostic criteria for problem behaviour	Verbally aggressive behaviour	Physically aggressive behaviour	NP	NP	NP	NP	NP	NP	NP	NP	NP
117	1	arr[hg19] 2q14.3(127465793-127772900)x1	loss	307107	21	MAT	DySwap + custom MLPA	benign	Genes not known	1989	female	mild	NO	F20	Schizophrenia	NP	NP	NP	NP	NP	NP	NP	NP	NP	NP	NP	NP
55	2	arr[hg19] 2q21.3(135832699-135865414)x1	loss	32715	8	MAT	custom MLPA	VOUS likely benign	RAB3GAP1	1988	female	mild	NO	F31.81	Bipolar affective disorder	NP	NP	NP	NP	NP	NP	NP	NP	NP	NP	NP	NP
41	1	arr[hg19] 2q24.1(159116206-159130730)x1	loss	14524	5	MAT	custom MLPA	VOUS likely benign	CCDC148	1987	female	mild	SI	F40.2	Specific (isolated) phobias	NP	NP	NP	NP	NP	NP	NP	NP	NP	NP	NP	NP
75	1	arr[hg19] 2q24.3(168678696-168700727)x1	loss	22031	5	PAT	custom MLPA	VOUS likely benign	B3GALT1	1985	female	mild	NO	F32	Depressive episode	NP	Verbally aggressive behaviour	NP	NP	NP	NP	NP	NP	NP	NP	NP	NP
26	3	arr[hg19] 2q31.1(169907405-169934898)x3	gain	27493	7	unknown	NA	VOUS likely benign	DHRS9	1992	male	moderate	SI	F42.1 and F90.1	Predominantly compulsive acts [obsessional rituals] and Hyperkinetic conduct disorder	General diagnostic criteria for problem behaviour	NP	Physically aggressive behaviour	NP	NP	NP	NP	NP	NP	NP	NP	NP
159	1	arr[hg19] 2q32.1(185933203-186075664)x1	loss	142461	10	unknown	NA	benign	Genes not known	1980	male	mild	SI	F40.2	Specific (isolated) phobias	General diagnostic criteria for problem behaviour	Verbally aggressive behaviour	NP	NP	NP	NP	Oppositional behaviour	Demanding behaviour	Wandering behaviour	NP	NP	NP
22	1	arr[hg19] 2q32.3(194917685-194977196)x1	loss	59511	4	unknown	NA	benign	Genes not known	1978	female	mild	SI	F43.25	Adjustment disorder with mixed disturbance of emotions and conduct	General diagnostic criteria for problem behaviour	Verbally aggressive behaviour	Physically aggressive behaviour	Destructive behaviour	Self-injurious behaviour	NP	Oppositional behaviour	NP	NP	NP	NP	NP
151	3	arr[hg19] 2q34(209034588-209054976)x1	loss	20388	6	unknown	NA	VOUS likely benign	Genes not known	1992	male	moderate	SI	F42.1 and F84	Predominantly compulsive acts [obsessional rituals] and Childhood autism	General diagnostic criteria for problem behaviour	Verbally aggressive behaviour	Physically aggressive behaviour	NP	NP	NP	NP	NP	NP	NP	NP	NP
147	1	arr[hg19] 2q34(214598504-214615736)x1	loss	17232	6	unknown	NA	VOUS likely benign	SPAG16	1995	female	mild	NO	F90	Hyperkinetic disorders	General diagnostic criteria for problem behaviour	Verbally aggressive behaviour	Physically aggressive behaviour	NP	NP	NP	Oppositional behaviour	Demanding behaviour	Wandering behaviour	NP	NP	NP
121	2	arr[hg19] 2q37.3(242753511-242785464)x3	gain	31953	5	unknown	NA	VOUS likely benign	NEU4	1977	female	mild	NO	F20	Schizophrenia	General diagnostic criteria for problem behaviour	Verbally aggressive behaviour	Physically aggressive behaviour	NP	NP	NP	Oppositional behaviour	Demanding behaviour	NP	NP	NP	NP
142	1	arr[hg19] 3p24.3(17149197-17188340)x1	loss	39143	5	unknown	NA	benign	Genes not known	1989	male	mild	SI	F42.2	Mixed obsessional thoughts and acts	General diagnostic criteria for problem behaviour	NP	NP	NP	NP	NP	NP	NP	Wandering behaviour	NP	NP	NP
113	1	arr[hg19] 3p26.1(4222750-4250985)x1	loss	28235	6	unknown	NA	benign	Genes not known	1962	female	mild	SI	F43.20	Adjustment disorders	NP	NP	NP	NP	NP	NP	NP	NP	NP	NP	NP	NP
113	2	arr[hg19] 3p26.1(162514534-162619141)x3	gain	104607	10	unknown	NA	benign	Genes not known	1962	female	mild	SI	F43.20	Adjustment disorders	NP	NP	NP	NP	NP	NP	NP	NP	NP	NP	NP	NP
158	2	arr[hg19] 3q13.31(113573685-113614453)x1	loss	40768	9	unknown	NA	VOUS likely benign	GRAMD1C	1967	female	moderate	NO	F63.9	Habit and impulse disorder, unspecified	General diagnostic criteria for problem behaviour	Verbally aggressive behaviour	Physically aggressive behaviour	NP	NP	NP	NP	Demanding behaviour	Wandering behaviour	NP	NP	NP
58	1	arr[hg19] 3q13.32(118726184-118817647)x3	gain	91463	17	de novo	custom MLPA	VOUS likely benign	IGSF11	1990	male	moderate	NO	F84.0		NP	NP	NP	NP	NP	NP	NP	NP	NP	NP	NP	NP
109	1	arr[hg19] 3q13.32(118726184-118817647)x3	gain	91463	17	MAT	custom MLPA	VOUS likely benign	IGSF11	1978	female	moderate	NO	NP		General diagnostic criteria for problem behaviour	Verbally aggressive behaviour	Physically aggressive behaviour	Destructive behaviour	NP	NP	NP	NP	NP	NP	NP	NP
26	4	arr[hg19] 3q13.32(118731995-118817506)x3	gain	85511	16	unknown	NA	VOUS likely benign	IGSF11	1992	male	moderate	SI	F42.1 and F90.1	Predominantly compulsive acts [obsessional rituals] and Hyperkinetic conduct disorder	General diagnostic criteria for problem behaviour	NP	Physically aggressive behaviour	NP	NP	NP	NP	NP	NP	NP	NP	NP
98	1	arr[hg19] 3q13.33(120458780-120477254)x1	loss	25496	6	unknown	NA	VOUS likely benign	RABL3, GTF2E1	1981	male	mild	SI	F40.2		General diagnostic criteria for problem behaviour	NP	Physically aggressive behaviour	NP	NP	NP	NP	NP	NP	NP	NP	NP
80	1	arr[hg19] 3q23(139915414-139945637)x1	loss	30223	6	PAT	custom MLPA	VOUS likely benign	CLSTN2	1976	female	moderate	SI	F43.21	Reaction to severe stress, and adjustment disorders	General diagnostic criteria for problem behaviour	Verbally aggressive behaviour	Physically aggressive behaviour	NP	NP	NP	NP	NP	NP	NP	Other problem behaviours	NP
147	2	arr[hg19] 3q26.1(162971164-163583877)x1	loss	612713	58	unknown	NA	benign	Genes not known	1995	female	mild	NO	F90	Hyperkinetic disorders	General diagnostic criteria for problem behaviour	Verbally aggressive behaviour	Physically aggressive behaviour	NP	NP	NP	Oppositional behaviour	Demanding behaviour	Wandering behaviour	NP	NP	NP
159	2	arr[hg19] 3q26.31(173248780-173284606)x3	gain	35826	8	unknown	NA	VOUS likely benign	NLGN1	1980	male	mild	SI	F40.2	Specific (isolated) phobias	General diagnostic criteria for problem behaviour	Verbally aggressive behaviour	NP	NP	NP	NP	Oppositional behaviour	Demanding behaviour	Wandering behaviour	NP	NP	NP
34	1	arr[hg19] 3q29(196022728-196515371)x3	gain	492643	99	MAT and PAT	CGHa	VOUS likely pathogenic	PAK2;PIGX;CEP19;NRROS;FBXO45;WDR53;SMCO1;RNF168;UBXN7;TM4SF19;TM4SF19-AS1;TM4SF19-TCTEX1D2;TCTEX1D2	1984	male	mild	SI	F43.1	Post-traumatic stress disorder	General diagnostic criteria for problem behaviour	Verbally aggressive behaviour	Physically aggressive behaviour	NP	NP	NP	NP	NP	Wandering behaviour	NP	NP	NP
124	1	arr[hg19] 4p12(48744010-48765232)x1	loss	21222	7	PAT	custom MLPA	VOUS likely benign	FRYL	1974	female	mild	NO	F60.30	Emotionally unstable personality disorder	General diagnostic criteria for problem behaviour	Verbally aggressive behaviour	NP	NP	NP	Sexually inappropriate behaviour	Oppositional behaviour	Demanding behaviour	NP	NP	NP	NP
152	1	arr[hg19] 4p13(43016423-43107036)x3	gain	90613	10	PAT	custom MLPA	VOUS likely benign	GRXCR1	1986	male	mild	SI	F40.2	Specific (isolated) phobias	General diagnostic criteria for problem behaviour	Verbally aggressive behaviour	Physically aggressive behaviour	NP	NP	NP	NP	NP	NP	NP	NP	NP
117	3	arr[hg19] 4p16.2(4860802-4874857)x3	gain	14055	4	unknown	DySwap + custom MLPA	false positive	Genes not known	1989	female	mild	NO	F20	Schizophrenia	NP	NP	NP	NP	NP	NP	NP	NP	NP	NP	NP	NP
136	2	arr[hg19] 4p16.3(45882-68244)x3	gain	22362	5	unknown	NA	VOUS likely benign	ZNF595;ZNF718	1991	female	mild	NO	F20	Schizophrenia	NP	NP	NP	NP	NP	NP	NP	NP	NP	NP	NP	NP
108	1	arr[hg19] 4q28.2(130702317-130774852)x3	gain	72535	10	unknown	NA	benign	Genes not known	1986	male	moderate	NO	NP		General diagnostic criteria for problem behaviour	Verbally aggressive behaviour	Physically aggressive behaviour	Destructive behaviour	NP	NP	Oppositional behaviour	Demanding behaviour	NP	NP	NP	NP
87	2	arr[hg19] 4q28.3(131949297-132352577)x3	gain	403280	32	unknown	NA	benign	Genes not known	1976	male	moderate	NO	F51.2	Nonorganic disorder of the sleep-wake schedule	NP	NP	NP	NP	NP	NP	NP	NP	NP	NP	NP	NP
26	5	arr[hg19] 4q28.3(134921321-135180169)x1	loss	258848	20	unknown	NA	VOUS likely benign	PABPC4L	1992	male	moderate	SI	F42.1 and F90.1	Predominantly compulsive acts [obsessional rituals] and Hyperkinetic conduct disorder	General diagnostic criteria for problem behaviour	NP	Physically aggressive behaviour	NP	NP	NP	NP	NP	NP	NP	NP	NP
84	1	arr[hg19] 4q31.21(144805113-144898447)x3	gain	93334	6	unknown	NA	VOUS likely benign	GYPE	1987	male	mild	NO	F63.8	Other habit and impulse disorders	General diagnostic criteria for problem behaviour	Verbally aggressive behaviour	NP	Destructive behaviour	Self-injurious behaviour	Sexually inappropriate behaviour	Oppositional behaviour	Demanding behaviour	NP	NP	NP	NP
43	1	arr[hg19] 5p13.1(39077434-39100186)x1	loss	22752	6	MAT	custom MLPA	benign	Genes not known	1992	female	moderate	NO	F84.0 and F43.23		NP	NP	NP	NP	NP	NP	NP	NP	NP	NP	NP	NP
24	1	arr[hg19] 5p15.2(9762427 -9927805)x1	loss	165378	20	unknown	custom MLPA	VOUS likely benign	Genes not known	1965	male	moderate	NO	F90.1	Hyperkinetic conduct disorder	General diagnostic criteria for problem behaviour	NP	Physically aggressive behaviour	NP	NP	Sexually inappropriate behaviour	NP	NP	NP	NP	NP	NP
89	2	arr[hg19] 5q11.1(49559920-49727613)x1	loss	167693	14	unknown	NA	VOUS likely benign	EMB	1989	male	mild	SI	F42.2	Mixed obsessional thoughts and acts	General diagnostic criteria for problem behaviour	Verbally aggressive behaviour	NP	NP	NP	NP	NP	NP	NP	NP	NP	NP
55	3	arr[hg19] 5q12.1(59715912-59771517)x3	gain	55605	10	PAT	custom MLPA	VOUS likely benign	PDE4D	1988	female	mild	NO	F31.81	Bipolar affective disorder	NP	NP	NP	NP	NP	NP	NP	NP	NP	NP	NP	NP
100	1	arr[hg19] 5q13.3(76086349-76134632)x3	loss	48283	10	unknown	NA	VOUS likely benign	F2RL1	1968	male	mild	SI	F43.22	Reaction to severe stress, and adjustment disorders	NP	NP	NP	NP	NP	NP	NP	NP	NP	NP	NP	NP
30	1	arr[hg19] 6p12.1(56917408-56953743)x3	gain	36335	8	PAT	custom MLPA	VOUS likely benign	KIAA1586	1981	male	moderate	SI	F42.1	Predominantly compulsive acts [obsessional rituals]	General diagnostic criteria for problem behaviour	NP	Physically aggressive behaviour	NP	NP	NP	NP	Demanding behaviour	NP	NP	NP	NP
45	1	arr[hg19] 6p12.3(45116671-45131653)x1	loss	14982	4	MAT	custom MLPA	VOUS likely benign	SUPTH3	1990	female	mild	NO	F32	Depressive episode	NP	NP	NP	NP	NP	NP	NP	NP	NP	NP	NP	NP
80	2	arr[hg19] 6p12.3(45116671-45131653)x1	loss	14982	4	MAT	custom MLPA	VOUS likely benign	SUPT3H	1976	female	moderate	SI	F43.21	Reaction to severe stress, and adjustment disorders	General diagnostic criteria for problem behaviour	Verbally aggressive behaviour	Physically aggressive behaviour	NP	NP	NP	NP	NP	NP	NP	Other problem behaviours	NP
38	2	arr[hg19] 6p21.2(37748620-37988120)x3	gain	239500	47	unknown	NA	VOUS likely benign	ZFAND3	1960	female	moderate	NO	F95	Tic disorders	NP	NP	NP	NP	NP	NP	NP	NP	NP	NP	NP	NP
106	1	arr[hg19] 6p21.32(32441050-32505619)x3	gain	64569	9	unknown	NA	VOUS likely benign	HLA-DRB5	1985	female	mild	NO	F34.8		NP	NP	NP	NP	NP	NP	NP	NP	NP	NP	NP	NP
26	6	arr[hg19] 6p21.32(32450699-32637117)x1	loss	186418	31	unknown	NA	VOUS likely benign	HLA-DRB5;HLA-DRB6;HLA-DRB1;HLA-DQA1;HLA-DQB1	1992	male	moderate	SI	F42.1 and F90.1	Predominantly compulsive acts [obsessional rituals] and Hyperkinetic conduct disorder	General diagnostic criteria for problem behaviour	NP	Physically aggressive behaviour	NP	NP	NP	NP	NP	NP	NP	NP	NP
151	4	arr[hg19] 6p22.1(27632341-27659350)x3	gain	27009	5	unknown	NA	benign	Genes not known	1992	male	moderate	SI	F42.1 and F84	Predominantly compulsive acts [obsessional rituals] and Childhood autism	General diagnostic criteria for problem behaviour	Verbally aggressive behaviour	Physically aggressive behaviour	NP	NP	NP	NP	NP	NP	NP	NP	NP
99	1	arr[hg19] 6p22.1(29093912-29155540)x1	loss	61628	13	unknown	NA	VOUS likely benign	OR2J2	1982	female	moderate	NO	NP		General diagnostic criteria for problem behaviour	Verbally aggressive behaviour	NP	NP	NP	NP	Oppositional behaviour	Demanding behaviour	NP	NP	NP	NP
38	1	arr[hg19] 6p22.1(29977952-30087387)x3	gain	109435	22	unknown	NA	VOUS likely benign	ZNRD1-AS1;HCG8;ZNRD1;PPP1R11;RNF39;TRIM31	1960	female	moderate	NO	F95	Tic disorders	NP	NP	NP	NP	NP	NP	NP	NP	NP	NP	NP	NP
17	1	arr[hg19] 6p25.3(354363-433956)x1	loss	79593	18	unknown	NA	VOUS likely benign	IRF4	1982	female	moderate	SI	F41.1	Generalized anxiety disorder	General diagnostic criteria for problem behaviour	NP	NP	NP	NP	Sexually inappropriate behaviour	NP	NP	NP	NP	NP	NP
91	2	arr[hg19] 6p25.3(1288867-1325976)x3	gain	37109	7	unknown	NA	VOUS likely benign	FOXQ1	1980	male	moderate	NO	NP		General diagnostic criteria for problem behaviour	NP	NP	NP	NP	Sexually inappropriate behaviour	NP	NP	NP	NP	NP	NP
12	1	arr[hg19] 6q14.1(81269892 -81382095)x1	loss	112203	9	PAT	custom MLPA	benign	Genes not known	1970	male	mild	NO	F84.11	Atypical autism	NP	NP	NP	NP	NP	NP	NP	NP	NP	NP	NP	NP
115	1	arr[hg19] 6q21(109656354-109683297)x1	loss	26943	5	unknown	NA	benign	Genes not known	1969	female	mild	NO	F95.2	Combined vocal and multiple motor tic disorder [de la Tourette]	General diagnostic criteria for problem behaviour	NP	NP	NP	Self-injurious behaviour	NP	NP	NP	NP	NP	NP	NP
60	1	arr[hg19] 6q25.2(152936085-152959287)x1	loss	23202	6	MAT	custom MLPA	VOUS likely benign	SYNE1	1983	male	moderate	SI	F42.1 and F90.1	Predominantly compulsive acts [obsessional rituals] and Hyperkinetic conduct disorder	General diagnostic criteria for problem behaviour	NP	NP	NP	NP	Sexually inappropriate behaviour	NP	Demanding behaviour	Wandering behaviour	NP	NP	NP
59	1	arr[hg19] 6q25.2(152936285-152959146)x1	loss	22862	6	MAT	custom MLPA	VOUS likely benign	SYNE1	1981	female	moderate	NO	F90.1	Hyperkinetic conduct disorder	General diagnostic criteria for problem behaviour	Verbally aggressive behaviour	Physically aggressive behaviour	Destructive behaviour	NP	NP	Oppositional behaviour	Demanding behaviour	Wandering behaviour	NP	NP	NP
128	1	arr[hg19] 6q25.3(158317798-158376354)x3	gain	58556	12	unknown	NA	VOUS likely benign	SNX9	1992	male	moderate	NO	NP		General diagnostic criteria for problem behaviour	Verbally aggressive behaviour	Physically aggressive behaviour	NP	NP	NP	NP	NP	NP	NP	NP	NP
89	3	arr[hg19] 7p14.1(38260953-38356859)x1	loss	95906	19	unknown	NA	VOUS likely benign	STARD3NL;TARP	1989	male	mild	SI	F42.2	Mixed obsessional thoughts and acts	General diagnostic criteria for problem behaviour	Verbally aggressive behaviour	NP	NP	NP	NP	NP	NP	NP	NP	NP	NP
84	2	arr[hg19] 7p15.2(26888579-26936715)x3	gain	48136	9	unknown	NA	VOUS likely benign	SKAP2	1987	male	mild	NO	F63.8	Other habit and impulse disorders	General diagnostic criteria for problem behaviour	Verbally aggressive behaviour	NP	Destructive behaviour	Self-injurious behaviour	Sexually inappropriate behaviour	Oppositional behaviour	Demanding behaviour	NP	NP	NP	NP
24	2	arr[hg19] 7p21.3(11725806-11774234)x1	loss	48428	11	unknown	custom MLPA	VOUS likely benign	THSD7A	1965	male	moderate	NO	F90.1	Hyperkinetic conduct disorder	General diagnostic criteria for problem behaviour	NP	Physically aggressive behaviour	NP	NP	Sexually inappropriate behaviour	NP	NP	NP	NP	NP	NP
106	2	arr[hg19] 7p21.3(12369503-12432297)x3	gain	62794	15	unknown	NA	VOUS likely benign	VWDE	1985	female	mild	NO	F34.8		NP	NP	NP	NP	NP	NP	NP	NP	NP	NP	NP	NP
66	2	arr[hg19] 7p22.1(5857029-5882229)x1	loss	25200	4	PAT	NA	VOUS likely benign	ZNF815	1982	male	mild	SI	F41.1 and F40.2	Generalized anxiety disorder and Specific (isolated) phobias	NP	NP	NP	NP	NP	NP	NP	NP	NP	NP	NP	NP
38	3	arr[hg19] 7q11.21(65414795-65446736)x3	gain	31941	8	unknown	NA	VOUS likely benign	VKORC1L1;GUSB	1960	female	moderate	NO	F95	Tic disorders	NP	NP	NP	NP	NP	NP	NP	NP	NP	NP	NP	NP
21	1	arr[hg19] 7q11.21(65934154-65990251)x3	gain	56097	8	unknown	NA	benign	Genes not known	1969	female	moderate	NO	F63.8 and F98.4	Other habit and impulse disorders and Stereotyped movement disorders	General diagnostic criteria for problem behaviour	Verbally aggressive behaviour	Physically aggressive behaviour	NP	NP	NP	NP	NP	NP	NP	NP	NP
41	2	arr[hg19] 7q31.1(108826771-108932077)x3	gain	105306	22	de novo	NA	benign	Genes not known	1987	female	mild	SI	F40.2	Specific (isolated) phobias	NP	NP	NP	NP	NP	NP	NP	NP	NP	NP	NP	NP
115	2	arr[hg19] 7q31.1(111015477-111034007)x1	loss	18530	5	unknown	custom MLPA	polymorphic*	IMMP2L	1969	female	mild	NO	F95.2	Combined vocal and multiple motor tic disorder [de la Tourette]	General diagnostic criteria for problem behaviour	NP	NP	NP	Self-injurious behaviour	NP	NP	NP	NP	NP	NP	NP
151	5	arr[hg19] 7q31.1(111112186-111255558)x1	loss	143372	26	MAT	custom MLPA	VOUS likely pathogenic	IMMP2L	1992	male	moderate	SI	F42.1 and F84	Predominantly compulsive acts [obsessional rituals] and Childhood autism	General diagnostic criteria for problem behaviour	Verbally aggressive behaviour	Physically aggressive behaviour	NP	NP	NP	NP	NP	NP	NP	NP	NP
32	1	arr[hg19] 7q31.1(111198987-111280493)x1	loss	81506	14	MAT	custom MLPA	VOUS likely pathogenic	IMMP2L	1985	male	moderate	SI	F43.1	Post-traumatic stress disorder	NP	NP	NP	NP	NP	NP	NP	NP	NP	NP	NP	NP
153	1	arr[hg19] 7q31.1(112320660-112361854)x3	gain	41194	6	unknown	NA	benign	Genes not known	1971	male	mild	SI	F42.1	Predominantly compulsive acts [obsessional rituals]	General diagnostic criteria for problem behaviour	NP	Physically aggressive behaviour	NP	NP	NP	NP	NP	NP	NP	NP	NP
60	2	arr[hg19] 7q33(133469590-133492814)x1	loss	23224	6	PAT	custom MLPA	VOUS likely benign	EXOC4	1983	male	moderate	SI	F42.1 and F90.1	Predominantly compulsive acts [obsessional rituals] and Hyperkinetic conduct disorder	General diagnostic criteria for problem behaviour	NP	NP	NP	NP	Sexually inappropriate behaviour	NP	Demanding behaviour	Wandering behaviour	NP	NP	NP
59	2	arr[hg19] 7q33(133469790-13349267)x1	loss	22884	6	PAT	custom MLPA	VOUS likely benign	EXOC4	1981	female	moderate	NO	F90.1	Hyperkinetic conduct disorder	General diagnostic criteria for problem behaviour	Verbally aggressive behaviour	Physically aggressive behaviour	Destructive behaviour	NP	NP	Oppositional behaviour	Demanding behaviour	Wandering behaviour	NP	NP	NP
71	2	arr[hg19] 8p12(35339203-35395724)x3	gain	56521	12	unknown	NA	VOUS likely benign	UNC5D	1982	male	mild	NO	F07.8	Other organic personality and behavioural disorders due to brain disease, damage and dysfunction	General diagnostic criteria for problem behaviour	Verbally aggressive behaviour	Physically aggressive behaviour	NP	NP	NP	Oppositional behaviour	NP	NP	NP	NP	NP
85	2	arr[hg19] 8p23.1(10254051-10449952)x1	loss	195901	33	unknown	custom MLPA	VOUS likely pathogenic	MSRA;PRSS55	1987	male	mild	NO	F64.1	Dual-role transvestism	General diagnostic criteria for problem behaviour	Verbally aggressive behaviour	NP	Destructive behaviour	NP	Sexually inappropriate behaviour	Oppositional behaviour	Demanding behaviour	NP	NP	Other problem behaviours	NP
14	1	arr[hg19] 8p23.2(2349676-2611645)x3	gain	261969	33	unknown	NA	benign	Genes not known	1982	male	mild	SI	F41.1	Generalized anxiety disorder	NP	NP	NP	NP	NP	NP	NP	NP	NP	NP	NP	NP
90	1	arr[hg19] 8q11.21(48166013-48224194)x3	gain	58181	6	unknown	NA	VOUS likely benign	KIAA0146	1985	male	moderate	SI	F40.2 and F43.25	Specific (isolated) phobias and Adjustment disorder with mixed disturbance of emotions and conduct	General diagnostic criteria for problem behaviour	Verbally aggressive behaviour	NP	NP	NP	NP	Oppositional behaviour	Demanding behaviour	NP	NP	Other problem behaviours	NP
108	2	arr[hg19] 8q11.21(48166213-48224053)x3	gain	57840	6	unknown	NA	VOUS likely benign	SPIDR	1986	male	moderate	NO	NP		General diagnostic criteria for problem behaviour	Verbally aggressive behaviour	Physically aggressive behaviour	Destructive behaviour	NP	NP	Oppositional behaviour	Demanding behaviour	NP	NP	NP	NP
153	2	arr[hg19] 8q11.21(48166213-48224053)x3	gain	57840	6	unknown	NA	VOUS likely benign	KIAA0146	1971	male	mild	SI	F42.1	Predominantly compulsive acts [obsessional rituals]	General diagnostic criteria for problem behaviour	NP	Physically aggressive behaviour	NP	NP	NP	NP	NP	NP	NP	NP	NP
63	1	arr[hg19] 8q13.3(71613553-71627512)x1	loss	13959	4	MAT	custom MLPA	VOUS likely benign	XKR9	1990	female	mild	NO	NP		General diagnostic criteria for problem behaviour	NP	NP	NP	NP	NP	NP	NP	NP	NP	NP	NP
99	2	arr[hg19] 8q13.3(72491793-72702599)x3	gain	210806	11	unknown	NA	benign	Genes not known	1982	female	moderate	NO	NP		General diagnostic criteria for problem behaviour	Verbally aggressive behaviour	NP	NP	NP	NP	Oppositional behaviour	Demanding behaviour	NP	NP	NP	NP
99	3	arr[hg19] 8q21.11(76028849-76360992)x3	gain	332143	36	unknown	NA	benign	CASC9	1982	female	moderate	NO	NP		General diagnostic criteria for problem behaviour	Verbally aggressive behaviour	NP	NP	NP	NP	Oppositional behaviour	Demanding behaviour	NP	NP	NP	NP
66	3	arr[hg19] 8q21.13(80288192-81019201)x1	loss	731009	93	PAT	BAC FISH + custom MLPA	VOUS likely pathogenic	STMN2;HEY1;MRPS28;TPD52	1982	male	mild	SI	F41.1 and F40.2	Generalized anxiety disorder and Specific (isolated) phobias	NP	NP	NP	NP	NP	NP	NP	NP	NP	NP	NP	NP
22	2	arr[hg19] 8q24.23(139224546-139239663)x1	loss	15117	4	unknown	custom MLPA	VOUS likely benign	FAM135B	1978	female	mild	SI	F43.25	Adjustment disorder with mixed disturbance of emotions and conduct	General diagnostic criteria for problem behaviour	Verbally aggressive behaviour	Physically aggressive behaviour	Destructive behaviour	Self-injurious behaviour	NP	Oppositional behaviour	NP	NP	NP	NP	NP
131	1	arr[hg19] 9p12p11.2(43565847-47317679)x1	loss	3706574	9	unknown	NA	VOUS likely benign	SPTA31A6;CNTNP3B;CNTNP3BP2;KGFLP1	1971	female	mild	SI	F42.1	Predominantly compulsive acts [obsessional rituals]	NP	NP	NP	NP	NP	NP	NP	NP	NP	NP	NP	NP
100	2	arr[hg19] 9p24.1(5304864-5335103)x1	loss	30239	6	unknown	NA	VOUS likely benign	RLN1	1968	male	mild	SI	F43.22	Reaction to severe stress, and adjustment disorders	NP	NP	NP	NP	NP	NP	NP	NP	NP	NP	NP	NP
17	2	arr[hg19] 9p24.2(2248366-2375193)x1	loss	126827	16	unknown	NA	benign	Genes not known	1982	female	moderate	SI	F41.1	Generalized anxiety disorder	General diagnostic criteria for problem behaviour	NP	NP	NP	NP	Sexually inappropriate behaviour	NP	NP	NP	NP	NP	NP
122	2	arr[hg19] 9p24.2p24.1(4094627-4671089)x3	gain	576462	106	unknown	custom MLPA	VOUS likely pathogenic	GLIS3;SLC1A1;SPATA6L;PPAPDC2	1964	male	moderate	SI	F41	Other anxiety disorders	General diagnostic criteria for problem behaviour	Verbally aggressive behaviour	Physically aggressive behaviour	NP	NP	NP	NP	NP	NP	NP	NP	NP
123	2	arr[hg19] 9p24.2p24.1(4094627-4671089)x3	gain	576462	106	unknown	NA	VOUS likely pathogenic	GLIS3;SLC1A1;SPATA6L;PPAPDC2	1958	male	moderate	NO	NP		General diagnostic criteria for problem behaviour	Verbally aggressive behaviour	NP	NP	NP	NP	NP	NP	NP	NP	NP	NP
109	2	arr[hg19] 9q31.1(105922704-106091785)x3	gain	169081	20	unknown	custom MLPA	false positive	Genes not known	1978	female	moderate	NO	NP		General diagnostic criteria for problem behaviour	Verbally aggressive behaviour	Physically aggressive behaviour	Destructive behaviour	NP	NP	NP	NP	NP	NP	NP	NP
90	2	arr[hg19] 9q31.1q32(107056010-115867141)x1	loss	8811131	1357	unknown	G-banded karyotype	pathogenic	OR13F1,OR13C4,OR13C3,OR13C8,OR13C5,OR13C2,OR13C9,OR13D1,NIPSNAP3A,NIPSNAP3B,LOC286367,ABCA1,SLC44A1,FSD1L,FKTN,TAL2,TMEM38B,MIR8081,LINC01505,ZNF462,MIR548Q,LOC340512,RAD23B,LINC01509,KLF4,ACTL7B,ACTL7A,IKBKAP,FAM206A,CTNNAL1,TMEM245,MIR32,FRRS1L,EPB41L4B,PTPN3,MIR3927,PALM2,PALM2-AKAP2,AKAP2,C9orf152,TXN,TXNDC8,SVEP1,MUSK,LPAR1,MIR7702,OR2K2,KIAA0368,ZNF483,PTGR1,LRRC37A5P,DNAJC25,DNAJC25-GNG10,…	1985	male	moderate	SI	F40.2 and F43.25	Specific (isolated) phobias and Adjustment disorder with mixed disturbance of emotions and conduct	General diagnostic criteria for problem behaviour	Verbally aggressive behaviour	NP	NP	NP	NP	Oppositional behaviour	Demanding behaviour	NP	NP	Other problem behaviours	NP
142	2	arr[hg19] 9q34.3(138130912-138309258)x3	gain	178346	28	unknown	NA	benign	Genes not known	1989	male	mild	SI	F42.2	Mixed obsessional thoughts and acts	General diagnostic criteria for problem behaviour	NP	NP	NP	NP	NP	NP	NP	Wandering behaviour	NP	NP	NP
71	3	arr[hg19] Xp21.3p11.4(25816432-38085678)x2	gain	12244269	1738	MAT	G-banded karyotype	pathogenic	MAGEB18;MAGEB6;VENTXP1;SMEK3P;WDR42C;MAGEB10;WDR42B;IL1RAPL1;MAGEB2;MAGEB3;MAGEB4;MAGEB1;MAGEB1;NR0B1;CXorf21;GK;MAP3K7IP3;FTHL17;DMD;FAM47A;TMEM47;FAM47B;MAGEB16;CXorf22;CXorf59;CXorf30;FAM47C;PRRG1;LANCL3;XK;CYBB;DYNLT3;CXorf27;SYTL5;SRPX;hsa-mir-548f-5	1982	male	mild	NO	F07.8	Other organic personality and behavioural disorders due to brain disease, damage and dysfunction	General diagnostic criteria for problem behaviour	Verbally aggressive behaviour	Physically aggressive behaviour	NP	NP	NP	Oppositional behaviour	NP	NP	NP	NP	NP
136	6	arr[hg19] Xp22.33(1561019-1612474)x3	gain	51455	22	unknown	NA	VOUS likely benign	ASMTL;P2RY8	1991	female	mild	NO	F20	Schizophrenia	NP	NP	NP	NP	NP	NP	NP	NP	NP	NP	NP	NP
158	4	arr[hg19] Xp22.33(1850752-2052995)x3	gain	202243	57	unknown	NA	benign	Genes not known	1967	female	moderate	NO	F63.9	Habit and impulse disorder, unspecified	General diagnostic criteria for problem behaviour	Verbally aggressive behaviour	Physically aggressive behaviour	NP	NP	NP	NP	Demanding behaviour	Wandering behaviour	NP	NP	NP
136	7	arr[hg19] Xp22.33(2250134-2276051)x1	loss	25917	12	unknown	NA	VOUS likely benign	DHRSX	1991	female	mild	NO	F20	Schizophrenia	NP	NP	NP	NP	NP	NP	NP	NP	NP	NP	NP	NP
67	4	arr[hg19] Xp22.33(2695174-2804530)x1	loss	109356	25	MAT	custom MLPA	VOUS likely benign	XG;GYG2	1986	female	mild	SI	F41.1 and F40.2	Generalized anxiety disorder and Specific (isolated) phobias	General diagnostic criteria for problem behaviour	Verbally aggressive behaviour	NP	NP	Self-injurious behaviour	NP	NP	NP	NP	NP	NP	NP
121	4	arr[hg19] Xp22.33(302004-329692)x3	gain	27688	14	unknown	NA	VOUS likely benign	PPP2R3B	1977	female	mild	NO	F20	Schizophrenia	General diagnostic criteria for problem behaviour	Verbally aggressive behaviour	Physically aggressive behaviour	NP	NP	NP	Oppositional behaviour	Demanding behaviour	NP	NP	NP	NP
131	3	arr[hg19] Xp22.33/Yp11.32(363986 -822935)x3	gain	458949	157	MAT	MLPA subtel	VOUS likely benign	SHOX	1971	female	mild	SI	F42.1	Predominantly compulsive acts [obsessional rituals]	NP	NP	NP	NP	NP	NP	NP	NP	NP	NP	NP	NP
67	3	arr[hg19] Xp22.33/Yp11.32(1414686-1418039)x1	loss	3353	4	unknown	NA	VOUS likely benign	CSF2RA	1986	female	mild	SI	F41.1 and F40.2	Generalized anxiety disorder and Specific (isolated) phobias	General diagnostic criteria for problem behaviour	Verbally aggressive behaviour	NP	NP	Self-injurious behaviour	NP	NP	NP	NP	NP	NP	NP
130	1	arr[hg19] Xp22.33/Yp11.32(449073-632978)x3	gain	183905	64	MAT	MLPA subtel	VOUS likely benign	SHOX	1978	female	moderate	SI	F42.1	Predominantly compulsive acts [obsessional rituals]	General diagnostic criteria for problem behaviour	Verbally aggressive behaviour	Physically aggressive behaviour	NP	Self-injurious behaviour	Sexually inappropriate behaviour	NP	NP	NP	NP	NP	NP
10	7	arr[hg19] Xp22.33p11.22(169901-51101339)x3	gain	51008178	19384	balanced parental inversion	G-banded karyotype	pathogenic	PLCXD1,GTPBP6,LINC00685,PPP2R3B,SHOX,CRLF2,CSF2RA,MIR3690,IL3RA,SLC25A6,ASMTL-AS1,P2RY8,AKAP17A,ASMT,DHRSX,ZBED1,MIR6089,CD99P1,LINC00102,CD99,XG,XGY2,GYG2,ARSD,ARSE,ARSH,ARSF,LINC01546,MXRA5,PRKX,PRKX-AS1,LOC389906,LOC101928201,NLGN4X,MIR4770,VCX3A,HDHD1,MIR4767,STS,VCX,PNPLA4,MIR651,VCX2,VCX3B,KAL1,FAM9A,FAM9B,TBL1X,GPR143,SHROOM2,LOC100288814,WWC3,CLCN4,MID1,HCCS,ARHGAP6,AMELX,MSL3,FRMPD4,PRPS…	1969	female	moderate	NO	NP		General diagnostic criteria for problem behaviour	NP	Physically aggressive behaviour	NP	NP	NP	Oppositional behaviour	NP	NP	NP	NP	NP
58	2	arr[hg19] Xp22.33/Yp11.32(876171 -1256808)x3	gain	380637	74	unknown	custom MLPA	false positive	Genes not known	1990	male	moderate	NO	F84.0		NP	NP	NP	NP	NP	NP	NP	NP	NP	NP	NP	NP
117	5	arr[hg19] Xp22.33/Yp11.32(876171 -1256808)x3	gain	2446779	182	unknown	DySwap + custom MLPA	false positive	TTTY18, TTTY19, TTTY11, RBMY1A3P, TTTY20, CYorf16, CYorf16, TSPY3, CYorf16, TSPY1, CYorf16, TSPY3, CYorf16, TSPY3, RBMY3AP, TTTY8, LOC100101118, TTTY7, LOC100101120, TTTY21, LOC100101115, TTTY2, LOC100101117, TTTY1, LOC100101116, TTTY22, TTTY23, LOC100101121	1989	female	mild	NO	F20	Schizophrenia	NP	NP	NP	NP	NP	NP	NP	NP	NP	NP	NP	NP
100	6	arr[hg19] Xq13.1(71030284-71179227)x2	gain	148943	12	unknown	NA	VOUS likely benign	NHSL2	1968	male	mild	SI	F43.22	Reaction to severe stress, and adjustment disorders	NP	NP	NP	NP	NP	NP	NP	NP	NP	NP	NP	NP
88	4	arr[hg19] Xq22.1(100808880-101149747)x3	gain	340867	62	PAT	custom MLPA	VOUS likely benign	ARMCX1;ARMCX6;ARMCX3;ARMCX2;NXF5;ZMAT1	1984	female	moderate	SI	F43.25	Adjustment disorder with mixed disturbance of emotions and conduct	General diagnostic criteria for problem behaviour	Verbally aggressive behaviour	Physically aggressive behaviour	NP	NP	NP	NP	NP	NP	NP	NP	NP
17	3	arr[hg19] Xq25(126015950-126241770)x1	loss	225820	22	unknown	NA	VOUS likely benign	Genes not known	1982	female	moderate	SI	F41.1	Generalized anxiety disorder	General diagnostic criteria for problem behaviour	NP	NP	NP	NP	Sexually inappropriate behaviour	NP	NP	NP	NP	NP	NP
10	8	arr[hg19] Xq25q28(124642297-155227312)x1	loss	30410528	9556	balanced parental inversion	G-banded karyotype	pathogenic	LOC101928495,DCAF12L2,DCAF12L1,PRR32,ACTRT1,SMARCA1,OCRL,APLN,XPNPEP2,SASH3,ZDHHC9,UTP14A,BCORL1,ELF4,AIFM1,RAB33A,ZNF280C,SLC25A14,GPR119,RBMX2,FAM45B,ENOX2,LINC01201,ARHGAP36,IGSF1,OR13H1,FIRRE,STK26,FRMD7,RAP2C,RAP2C-AS1,MBNL3,HS6ST2,HS6ST2-AS1,USP26,TFDP3,GPC4,GPC3,MIR363,MIR92A2,MIR19B2,MIR20B,MIR18B,MIR106A,CCDC160,PHF6,HPRT1,MIR450B,MIR450A1,MIR450A2,MIR542,MIR503HG,MIR503,MIR424,LINC00629…	1969	female	moderate	NO	NP		General diagnostic criteria for problem behaviour	NP	Physically aggressive behaviour	NP	NP	NP	Oppositional behaviour	NP	NP	NP	NP	NP
124	3	arr[hg19] Xq27.3(145118666-145153097)x1	loss	34431	7	MAT	custom MLPA	benign	Genes not known	1974	female	mild	NO	F60.30	Emotionally unstable personality disorder	General diagnostic criteria for problem behaviour	Verbally aggressive behaviour	NP	NP	NP	Sexually inappropriate behaviour	Oppositional behaviour	Demanding behaviour	NP	NP	NP	NP
88	5	arr[hg19] Xq28(154391683-154425825)x1	loss	34142	5	unknown	NA	benign	Genes not known	1984	female	moderate	SI	F43.25	Adjustment disorder with mixed disturbance of emotions and conduct	General diagnostic criteria for problem behaviour	Verbally aggressive behaviour	Physically aggressive behaviour	NP	NP	NP	NP	NP	NP	NP	NP	NP
84	6	arr[hg19] Yq11.223(23020112-23050059)x2	gain	29947	7	unknown	NA	benign	Genes not known	1987	male	mild	NO	F63.8	Other habit and impulse disorders	General diagnostic criteria for problem behaviour	Verbally aggressive behaviour	NP	Destructive behaviour	Self-injurious behaviour	Sexually inappropriate behaviour	Oppositional behaviour	Demanding behaviour	NP	NP	NP	NP
84	7	arr[hg19] Yq11.223(23196033-23634706)x2	gain	438673	53	unknown	NA	VOUS likely benign	RBMY2EPmPRORY	1987	male	mild	NO	F63.8	Other habit and impulse disorders	General diagnostic criteria for problem behaviour	Verbally aggressive behaviour	NP	Destructive behaviour	Self-injurious behaviour	Sexually inappropriate behaviour	Oppositional behaviour	Demanding behaviour	NP	NP	NP	NP
73	1	arr[hg19] 10p12.33(19002293-19054802)x1	loss	52509	7	MAT	custom MLPA	benign	Genes not known	1992	male	mild	NO	NP		General diagnostic criteria for problem behaviour	Verbally aggressive behaviour	NP	NP	NP	NP	NP	NP	NP	NP	NP	NP
123	3	arr[hg19] 10p13(14986974-15059703)x1	loss	72729	7	unknown	NA	VOUS likely benign	DCLREC1C;MEIG1	1964	male	moderate	SI	F41	Other anxiety disorders	General diagnostic criteria for problem behaviour	Verbally aggressive behaviour	Physically aggressive behaviour	NP	NP	NP	NP	NP	NP	NP	NP	NP
102	1	arr[hg19] 10q11.21(43859761-43902582)x3	gain	42821	8	unknown	NA	VOUS likely benign	FXYD4;HNRNPF	1980	female	mild	SI	F41.1 and F84.1	Generalized anxiety disorder and Atypical autism	NP	NP	NP	NP	NP	NP	NP	NP	NP	NP	NP	NP
113	3	arr[hg19] 10q11.21(45218780-45359091)x1	loss	140311	16	unknown	NA	VOUS likely benign	TMEM72-AS1	1962	female	mild	SI	F43.20	Adjustment disorders	NP	NP	NP	NP	NP	NP	NP	NP	NP	NP	NP	NP
100	3	arr[hg19] 10q11.22(46158156-47695889)x1	loss	1537733	56	unknown	NA	VOUS likely benign	ZFAND4; FAM21C; AGAP4; PTP20B; BMS1P5; SYT15; GRIN2; NPY4R;HNRNPA1P33; ANXA8; FAM25G; FAM25C; AGAP9; BMS1P6; FAM35DP; ANTXRLP1; ANTXRL	1968	male	mild	SI	F43.22	Reaction to severe stress, and adjustment disorders	NP	NP	NP	NP	NP	NP	NP	NP	NP	NP	NP	NP
82	2	arr[hg19] 10q21.3(67963693-68265572)x1	loss	301880	57	unknown	custom MLPA	VOUS	CTNNA3	1969	male	moderate	NO	NP		General diagnostic criteria for problem behaviour	Verbally aggressive behaviour	Physically aggressive behaviour	Destructive behaviour	NP	NP	NP	NP	NP	NP	NP	NP
34	2	arr[hg19] 10q23.33(96625510-96751004)x3	gain	125494	17	MAT	CGHa	VOUS likely benign	CYP2C9	1984	male	mild	SI	F43.1	Post-traumatic stress disorder	General diagnostic criteria for problem behaviour	Verbally aggressive behaviour	Physically aggressive behaviour	NP	NP	NP	NP	NP	Wandering behaviour	NP	NP	NP
79	1	arr[hg19] 10q24.2(100705378-100909995)x1	loss	204617	37	PAT	custom MLPA	VOUS likely benign	HPSE2	1983	male	mild	SI	F63.8 and F43.0	Other habit and impulse disorders	General diagnostic criteria for problem behaviour	NP	Physically aggressive behaviour	NP	NP	NP	NP	NP	NP	NP	NP	NP
41	3	arr[hg19] 10q24.32(103347353-103390023)x3	gain	42670	10	PAT	custom MLPA	VOUS likely benign	POLL;FBXW4;DPCD	1987	female	mild	SI	F40.2	Specific (isolated) phobias	NP	NP	NP	NP	NP	NP	NP	NP	NP	NP	NP	NP
21	2	arr[hg19] 10q25.1(107109062-107306628)x3	gain	197566	16	unknown	NA	benign	Genes not known	1969	female	moderate	NO	F63.8 and F98.4	Other habit and impulse disorders and Stereotyped movement disorders	General diagnostic criteria for problem behaviour	Verbally aggressive behaviour	Physically aggressive behaviour	NP	NP	NP	NP	NP	NP	NP	NP	NP
34	3	arr[hg19] 10q25.1(107984130-108014302)x1	loss	30172	5	de novo	CGHa	benign	CFAP43;GSTO1;GSTO2;ITPRIP;CCDC147-AS1;CFAP58;SORCS3;SORCS3-AS1;	1984	male	mild	SI	F43.1	Post-traumatic stress disorder	General diagnostic criteria for problem behaviour	Verbally aggressive behaviour	Physically aggressive behaviour	NP	NP	NP	NP	NP	Wandering behaviour	NP	NP	NP
26	7	arr[hg19] 10q26.12q26.3(122259702-135434178)x1	loss	13174476	1964	de novo	MLPA subtel + FISH	pathogenic	PPAPDC1A; IR5694; LINC01561; WDR11-AS1; WDR11; FGFR2; ATE1; ATE1-AS1; NSMCE4A; TACC2; BTBD16; PLEKHA1; MIR3941; ARMS2; HTRA1; DMBT1; C10orf120; DMBT1P1; CUZD1; FAM24B-CUZD1; HMX2; FAM24B; LOC399815; FAM24A; C10orf88; PSTK; IKZF5; ACADSB; HMX3; BUB3; GPR26; CPXM2; CHST15; OAT; NKX1-2; LHPP; FAM53B; FAM53B-AS1; METTL10; FAM175B; ZRANB1; CTBP2; MIR4296; TEX36-AS1; TEX36; LOC283038; FLJ37035; EDRF1; …	1992	male	moderate	SI	F42.1 and F90.1	Predominantly compulsive acts [obsessional rituals] and Hyperkinetic conduct disorder	General diagnostic criteria for problem behaviour	NP	Physically aggressive behaviour	NP	NP	NP	NP	NP	NP	NP	NP	NP
91	3	arr[hg19] 10q26.3(133437820-133671695)x3	gain	233875	33	unknown	NA	benign	Genes not known	1980	male	moderate	NO	NP		General diagnostic criteria for problem behaviour	NP	NP	NP	NP	Sexually inappropriate behaviour	NP	NP	NP	NP	NP	NP
99	4	arr[hg19] 11q13.2(066420415-066449505)x1	loss	29090	7	unknown	NA	VOUS likely benign	RBM4;RBM4B	1982	female	moderate	NO	NP		General diagnostic criteria for problem behaviour	Verbally aggressive behaviour	NP	NP	NP	NP	Oppositional behaviour	Demanding behaviour	NP	NP	NP	NP
45	2	arr[hg19] 11q14.1(081605556-081852110)x1	loss	246554	29	PAT	BAC FISH	benign	Genes not known	1990	female	mild	NO	F32	Depressive episode	NP	NP	NP	NP	NP	NP	NP	NP	NP	NP	NP	NP
108	3	arr[hg19] 11q14.1(083903383-083940170)x1	loss	36787	8	unknown	NA	VOUS likely benign	DLG2	1986	male	moderate	NO	NP		General diagnostic criteria for problem behaviour	Verbally aggressive behaviour	Physically aggressive behaviour	Destructive behaviour	NP	NP	Oppositional behaviour	Demanding behaviour	NP	NP	NP	NP
64	1	arr[hg19] 11q14.3(089998047-090090588)x1	loss	92541	13	MAT	custom MLPA	benign	Genes not known	1983	male	moderate	NO	NP
65	1	arr[hg19] 11q14.3(089998047-090090588)x1	loss	92541	13	MAT	custom MLPA	benign	Genes not known	1987	female	mild	NO	NP		General diagnostic criteria for problem behaviour	NP	NP	NP	Self-injurious behaviour	NP	NP	NP	NP	NP	NP	NP
34	4	arr[hg19] 11q22.3(102938672-103205118)x3	gain	266446	54	MAT	CGHa	VOUS likely benign	DCUN1D5;DYNC2H1	1984	male	mild	SI	F43.1	Post-traumatic stress disorder	General diagnostic criteria for problem behaviour	Verbally aggressive behaviour	Physically aggressive behaviour	NP	NP	NP	NP	NP	Wandering behaviour	NP	NP	NP
117	2	arr[hg19] 11q22.3(107954818-108053758)x3	gain	98940	21	MAT	DySwap + custom MLPA	VOUS likely benign	CUL5;NPAT;ACAT1	1989	female	mild	NO	F20	Schizophrenia	NP	NP	NP	NP	NP	NP	NP	NP	NP	NP	NP	NP
102	2	arr[hg19] 11q23.1(112046290-112081313)x1	loss	35023	5	unknown	NA	VOUS likely benign	BCO2	1980	female	mild	SI	F41.1 and F84.1	Generalized anxiety disorder and Atypical autism	NP	NP	NP	NP	NP	NP	NP	NP	NP	NP	NP	NP
120	2	arr[hg19] 12p11.21(031241495-031357004)x1	loss	115509	13	unknown	NA	VOUS likely benign	DDX11	1966	male	mild	SI	F43.25 and F63	Adjustment disorder with mixed disturbance of emotions and conduct and Habit and impulse disorders	General diagnostic criteria for problem behaviour	Verbally aggressive behaviour	Physically aggressive behaviour	Destructive behaviour	NP	NP	Oppositional behaviour	NP	NP	NP	Other problem behaviours	NP
128	2	arr[hg19] 12p11.21(031277996-031357004)x1	loss	79008	12	unknown	NA	benign	Genes not known	1992	male	moderate	NO	NP		General diagnostic criteria for problem behaviour	Verbally aggressive behaviour	Physically aggressive behaviour	NP	NP	NP	NP	NP	NP	NP	NP	NP
47	1	arr[hg19] 12p11.22(028697446-028743495)x3	gain	46049	9	unknown	custom MLPA	VOUS likely benign	CCDC91	1985	female	mild	NO	F07.8	Other organic personality and behavioural disorders due to brain disease, damage and dysfunction	General diagnostic criteria for problem behaviour	NP	NP	NP	NP	NP	NP	Demanding behaviour	Wandering behaviour	NP	NP	NP
63	2	arr[hg19] 12p12.1(023432294-026233996)x1	loss	2801702	456	de novo	BAC FISH + custom MLPA	pathogenic	SOX5;BCAT1;LRMP;CASC1;KRAS;LYRM5;LMNTD1;RASSF8-AS1;RASSF8	1990	female	mild	NO	NP		General diagnostic criteria for problem behaviour	NP	NP	NP	NP	NP	NP	NP	NP	NP	NP	NP
73	2	arr[hg19] 12p13.2(010683079-010789936)x3	gain	106857	18	unknown	custom MLPA	VOUS likely benign	KLRA1;MAGOHB;STYK1	1992	male	mild	NO	NP		General diagnostic criteria for problem behaviour	Verbally aggressive behaviour	NP	NP	NP	NP	NP	NP	NP	NP	NP	NP
136	3	arr[hg19] 12p13.2(011218244-011249210)x3	gain	30966	6	unknown	NA	VOUS likely benign	TAS2R43	1991	female	mild	NO	F20	Schizophrenia	NP	NP	NP	NP	NP	NP	NP	NP	NP	NP	NP	NP
88	2	arr[hg19] 12p13.31(008819866-008862019)x3	gain	42153	8	PAT	custom MLPA	VOUS likely benign	RIMKLB	1984	female	moderate	SI	F43.25	Adjustment disorder with mixed disturbance of emotions and conduct	General diagnostic criteria for problem behaviour	Verbally aggressive behaviour	Physically aggressive behaviour	NP	NP	NP	NP	NP	NP	NP	NP	NP
10	3	arr[hg19] 12q12(40610402-40786005)x3	gain	175603	79	unknown	NA	VOUS likely benign	LRRK2	1969	female	moderate	NO	NP		General diagnostic criteria for problem behaviour	NP	Physically aggressive behaviour	NP	NP	NP	Oppositional behaviour	NP	NP	NP	NP	NP
67	1	arr[hg19] 12q22(095444520-095507610)x3	gain	63090	13	MAT	custom MLPA	VOUS likely benign	NR2C1;FGD6	1986	female	mild	SI	F41.1 and F40.2	Generalized anxiety disorder and Specific (isolated) phobias	General diagnostic criteria for problem behaviour	Verbally aggressive behaviour	NP	NP	Self-injurious behaviour	NP	NP	NP	NP	NP	NP	NP
32	2	arr[hg19] 12q23.1(096881237-096934971)x1	loss	53734	10	unknown	NA	benign	Genes not known	1985	male	moderate	SI	F43.1	Post-traumatic stress disorder	NP	NP	NP	NP	NP	NP	NP	NP	NP	NP	NP	NP
98	2	arr[hg19] 12q24.12q24q13(112184121-112315182)x3	gain	131062	27	unknown	NA	VOUS likely benign	ACAD10, ALDH2, MAPKAPK5	1981	male	mild	SI	F40.2		General diagnostic criteria for problem behaviour	NP	Physically aggressive behaviour	NP	NP	NP	NP	NP	NP	NP	NP	NP
85	3	arr[hg19] 12q24.13(112183921-112315323)x3	gain	131402	27	unknown	NA	VOUS likely benign	MAPKAPK5;MAPKAPK5-AS1;ALDH2;ACAD10	1987	male	mild	NO	F64.1	Dual-role transvestism	General diagnostic criteria for problem behaviour	Verbally aggressive behaviour	NP	Destructive behaviour	NP	Sexually inappropriate behaviour	Oppositional behaviour	Demanding behaviour	NP	NP	Other problem behaviours	NP
67	2	arr[hg19] 12q24.31(124114535-124199277)x3	gain	84742	17	PAT	custom MLPA	VOUS likely benign	EIF2B1;GTF2H3;TCTN2;ATP6V0A2	1986	female	mild	SI	F41.1 and F40.2	Generalized anxiety disorder and Specific (isolated) phobias	General diagnostic criteria for problem behaviour	Verbally aggressive behaviour	NP	NP	Self-injurious behaviour	NP	NP	NP	NP	NP	NP	NP
125	1	arr[hg19] 13q14.3(052581214-052697505)x1	loss	116291	27	unknown	NA	VOUS likely benign	ATP7B;ALG11;UTP14C;NEK5	1970	male	mild	SI	F42.1	Predominantly compulsive acts [obsessional rituals]	NP	NP	NP	NP	NP	NP	NP	NP	NP	NP	NP	NP
96	2	arr[hg19] 13q21.32(067295888-067345573)x1	loss	49685	11	unknown	NA	VOUS likely benign	PCDH9	1985	female	mild	NO	F34.8		NP	NP	NP	NP	NP	NP	NP	NP	NP	NP	NP	NP
102	3	arr[hg19] 13q31.3(090321338-090421731)x3	gain	100393	6	unknown	NA	benign	Genes not known	1980	female	mild	SI	F41.1 and F84.1	Generalized anxiety disorder and Atypical autism	NP	NP	NP	NP	NP	NP	NP	NP	NP	NP	NP	NP
151	6	arr[hg19] 14q11.1q11.2(022395084-023011311)x1	loss	616227	134	unknown	NA	benign	Genes not known	1992	male	moderate	SI	F42.1 and F84	Predominantly compulsive acts [obsessional rituals] and Childhood autism	General diagnostic criteria for problem behaviour	Verbally aggressive behaviour	Physically aggressive behaviour	NP	NP	NP	NP	NP	NP	NP	NP	NP
140	2	arr[hg19] 14q21.2(044826108-044923320)x3	gain	97212	9	unknown	NA	benign	Genes not known	1970	female	mild	NO	F63.9	Habit and impulse disorder, unspecified	General diagnostic criteria for problem behaviour	Verbally aggressive behaviour	NP	NP	Self-injurious behaviour	NP	Oppositional behaviour	Demanding behaviour	Wandering behaviour	NP	Other problem behaviours	NP
143	2	arr[hg19] 14q22.1(051156334-051433946)x3	gain	277612	62	unknown	NA	VOUS likely benign	NIN;ABHD12B;PYGL	1986	female	mild	SI	F42	Obsessive-compulsive disorder	NP	NP	NP	NP	NP	NP	NP	NP	NP	NP	NP	NP
117	4	arr[hg19] 14q31.1(82200740 -82230838)x1	loss	30098	4	unknown	DySwap + custom MLPA	false positive	Genes not known	1989	female	mild	NO	F20	Schizophrenia	NP	NP	NP	NP	NP	NP	NP	NP	NP	NP	NP	NP
10	4	arr[hg19] 14q31.3(85851168-85897804)x1	loss	46636	14	unknown	NA	VOUS likely benign	GALC	1969	female	moderate	NO	NP		General diagnostic criteria for problem behaviour	NP	Physically aggressive behaviour	NP	NP	NP	Oppositional behaviour	NP	NP	NP	NP	NP
11	2	arr[hg19] 14q32.31(101504838 -101872332)x3	gain	367494	49	unknown	custom MLPA	false positive	hsa-mir-376c, hsa-mir-376a-2, hsa-mir-654, hsamir-376b, hsa-mir-376a-1, hsa-mir-300, hsa-mir-1185-1, hsa-mir-1185-2, hsa-mir-381, hsa-mir-487b, hsa-mir-539, hsa-mir-889, hsa-mir-544, hsamir-655, hsa-mir-487a, hsa-mir-382, hsa-mir-134, hsa-mir-668, hsa-mir-485, hsa-mir-453, hsa-mir-154, hsa-mir-496, hsa-mir-377, hsa-mir-541, hsamir-409, hsa-mir-412, hsa-mir-369, hsa-mir-410, hsa-mir-656	1992	male	mild	NO	F94 and F42.2	Elective mutism and Obsessive-compulsive disorder	NP	NP	Physically aggressive behaviour	NP	Self-injurious behaviour	NP	NP	NP	NP	NP	NP	NP
11	1	arr[hg19] 14q32.33(104768861-104969321)x3	gain	200460	28	unknown	NA	benign	Genes not known	1992	male	mild	NO	F94 and F42.2	Elective mutism and Obsessive-compulsive disorder	NP	NP	Physically aggressive behaviour	NP	Self-injurious behaviour	NP	NP	NP	NP	NP	NP	NP
48	1	arr[hg19] 15q11.2(020489681-023209042)x3	gain	2010788	153	PAT	MS-MLPA	VOUS likely benign	WHAMML1;NIPA1;NIPA2;CYFIP1;TUBGCP5;GOLA6L1;GOLGA6L22;GOLGA8DP;REREP3;OR4N3P;OR4N4;OR4M2;NF1P1;POTEB;CXADRP2;NF1P2;NBEAP1;GOLGA8CP;GOLGA6L6;HERC2P3;CHEK2P2	1969	female	moderate	SI	F43.25	Adjustment disorder with mixed disturbance of emotions and conduct	General diagnostic criteria for problem behaviour	Verbally aggressive behaviour	Physically aggressive behaviour	NP	NP	NP	NP	NP	NP	NP	NP	NP
98	3	arr[hg19] 15q11.2q13.1(023699701-029006852)x3	gain	5730658	713	de novo	MLPAsubtel + MS-MLPA	pathogenic	MKRN3, MAGEL2, NDN, PWRN2, PWRN1, C15orf2, SNRPN, SNURF, SNORD107, PAR-SN, PAR5, SNORD64, SNORD108, SNORD109B, SNORD109A, SNORD116-1, SNORD116-2, SNORD116-3, SNORD116-9, SNORD116-4, SNORD116-5, SNORD116-7, SNORD116-6, SNORD116-8, SNORD116-10, SNORD116-11, SNORD116-12, SNORD116-13, SNORD116-14, SNORD116-15, SNORD116-16, SNORD116-19, SNORD116-17, SNORD116-18, SNORD116-20, SNORD116-21, SNORD116-22, …	1981	male	mild	SI	F40.2		General diagnostic criteria for problem behaviour	NP	Physically aggressive behaviour	NP	NP	NP	NP	NP	NP	NP	NP	NP
84	4	arr[hg19] 15q12(25755756-25854912)x3	loss	99157	15	unknown	NA	benign	Genes not known	1987	male	mild	NO	F63.8	Other habit and impulse disorders	General diagnostic criteria for problem behaviour	Verbally aggressive behaviour	NP	Destructive behaviour	Self-injurious behaviour	Sexually inappropriate behaviour	Oppositional behaviour	Demanding behaviour	NP	NP	NP	NP
14	2	arr[hg19] 15q13.2q13.3(30943703-32439084)x1	loss	1495381	231	de novo	MLPA autism	pathogenic	FAN1;MTMR10;TRPM1;KLF13;OTUD7A;CHRNA7	1982	male	mild	SI	F41.1	Generalized anxiety disorder	NP	NP	NP	NP	NP	NP	NP	NP	NP	NP	NP	NP
140	3	arr[hg19] 15q13.3(031620534-031647643)x1	loss	27109	7	unknown	NA	VOUS likely benign	KLF13	1970	female	mild	NO	F63.9	Habit and impulse disorder, unspecified	General diagnostic criteria for problem behaviour	Verbally aggressive behaviour	NP	NP	Self-injurious behaviour	NP	Oppositional behaviour	Demanding behaviour	Wandering behaviour	NP	Other problem behaviours	NP
153	3	arr[hg19] 15q14(038164787-038240786)x3	gain	75999	10	unknown	NA	VOUS likely benign	TMCO5A	1971	male	mild	SI	F42.1	Predominantly compulsive acts [obsessional rituals]	General diagnostic criteria for problem behaviour	NP	Physically aggressive behaviour	NP	NP	NP	NP	NP	NP	NP	NP	NP
60	3	arr[hg19] 15q14q15.1(037882913-040621860)x3	gain	2738947	406	PAT	BAC FISH	VOUS likely pathogenic	TMCO5A;SPRED1;PLCB2;FAM98B;RASGRP1;THBS1;FSIP1;GPR176;EIF2AK4;SRP14-AS1;SRP14;BMF;BUB1B;PAK6;INAFM2	1983	male	moderate	SI	F42.1 and F90.1	Predominantly compulsive acts [obsessional rituals] and Hyperkinetic conduct disorder	General diagnostic criteria for problem behaviour	NP	NP	NP	NP	Sexually inappropriate behaviour	NP	Demanding behaviour	Wandering behaviour	NP	NP	NP
59	3	arr[hg19] 15q14q15.2(37883113-40621719)x3	gain	2738607	61	PAT	BAC FISH	VOUS likely pathogenic	TMCO5A;SPRED1;PLCB2;FAM98B;RASGRP1;THBS1;FSIP1;GPR176;EIF2AK4;SRP14-AS1;SRP14;BMF;BUB1B;PAK6;INAFM2	1981	female	moderate	NO	F90.1	Hyperkinetic conduct disorder	General diagnostic criteria for problem behaviour	Verbally aggressive behaviour	Physically aggressive behaviour	Destructive behaviour	NP	NP	Oppositional behaviour	Demanding behaviour	Wandering behaviour	NP	NP	NP
87	3	arr[hg19] 15q21.2(052257937-052314983)x3	gain	57046	11	unknown	NA	VOUS likely benign	LEO1;MAPK6	1976	male	moderate	NO	F51.2	Nonorganic disorder of the sleep-wake schedule	NP	NP	NP	NP	NP	NP	NP	NP	NP	NP	NP	NP
94	2	arr[hg19] 15q22.31(065329938-065362884)x1	loss	32946	8	MAT	custom MLPA	VOUS likely benign	SLC51B;RASL12	1988	male	mild	NO	F22	Persistent delusional disorders	General diagnostic criteria for problem behaviour	Verbally aggressive behaviour	Physically aggressive behaviour	Destructive behaviour	NP	NP	NP	NP	NP	NP	NP	NP
88	3	arr[hg19] 15q25.3(083912816-084714815)x3	gain	801999	151	PAT	custom MLPA	VOUS likely benign	BNC1;SH3GL3;ADAMTSL3	1984	female	moderate	SI	F43.25	Adjustment disorder with mixed disturbance of emotions and conduct	General diagnostic criteria for problem behaviour	Verbally aggressive behaviour	Physically aggressive behaviour	NP	NP	NP	NP	NP	NP	NP	NP	NP
92	1	arr[hg19] 15q26.2(094959126-094983622)x1	loss	24496	6	PAT	custom MLPA	VOUS likely pathogenic	MCTP2	1979	female	mild	NO	F84.5 and F32.01	Asperger syndrome and Depressive episode	NP	NP	NP	NP	NP	NP	NP	NP	NP	NP	NP	NP
26	8	arr[hg19] 15q26.3(099168589-102480888)x3	gain	3312299	626	de novo	MLPA subtel + FISH	pathogenic	20	1992	male	moderate	SI	F42.1 and F90.1	Predominantly compulsive acts [obsessional rituals] and Hyperkinetic conduct disorder	General diagnostic criteria for problem behaviour	NP	Physically aggressive behaviour	NP	NP	NP	NP	NP	NP	NP	NP	NP
18	2	arr[hg19] 15q26.3(100241987-100455105)x3	gain	213118	35	unknown	NA	VOUS likely benign	MEF2A, LYSMD4, DNM1P46	1984	female	moderate	NO	F84.0	Childhood autism	General diagnostic criteria for problem behaviour	NP	Physically aggressive behaviour	Destructive behaviour	NP	NP	Oppositional behaviour	NP	NP	NP	Other problem behaviours	NP
38	5	arr[hg19] 16p11.2p11.1(031955076-034784380)x3	gain	2829304	106	unknown	NA	VOUS likely benign	HERC2P4;TP53TG3D;TP53TG3;TP53TG3B;TP53TG3C;RNU6-76P;UBE2MP1;FRG2DP;	1960	female	moderate	NO	F95	Tic disorders	NP	NP	NP	NP	NP	NP	NP	NP	NP	NP	NP	NP
99	5	arr[hg19] 16p11.2p11.1(032573808-035045499)x3	gain	2471691	120	unknown	NA	VOUS likely benign	TP53TG3;TP53TG3B;TP53TG3C;RNU6-76P	1982	female	moderate	NO	NP		General diagnostic criteria for problem behaviour	Verbally aggressive behaviour	NP	NP	NP	NP	Oppositional behaviour	Demanding behaviour	NP	NP	NP	NP
9	1	arr[hg19] 16p12.3p11.2(018901309-029182196)x1	loss	10280888	157	de novo	G-banded karyotype	pathogenic	SMG1, TMC7, COQ7, ITPRIPL2, SYT17, LOC728276, TMC5, GDE1, CP110, C16orf62, C16orf88, IQCK, GPRC5B, GPR139, GP2, UMOD, PDILT, ACSM5, ACSM2A, ACSM2B, ACSM1, THUMPD1, ACSM3, ERI2, LOC81691, DCUN1D3, LYRM1, DNAH3, TMEM159, ZP2, ANKS4B, CRYM, NCRNA00169, NPIPL3, LOC100190986, LOC100271836, SLC7A5P2, METTL9, IGSF6, OTOA, RRN3P1, UQCRC2, PDZD9, C16orf52, VWA3A, EEF2K, POLR3E, CDR2, RRN3P3, LOC641298, LO…	1964	female	moderate	NO	F20.3		NP	NP	NP	NP	NP	NP	NP	NP	NP	NP	NP	NP
10	5	arr[hg19] 16p13.12(12791776-12807266)x1	loss	15490	9	unknown	NA	VOUS likely benign	CPPED1	1969	female	moderate	NO	NP		General diagnostic criteria for problem behaviour	NP	Physically aggressive behaviour	NP	NP	NP	Oppositional behaviour	NP	NP	NP	NP	NP
63	3	arr[hg19] 16q22.3(072612701-072667608)x1	loss	54907	7	PAT	custom MLPA	benign	Genes not known	1990	female	mild	NO	NP		General diagnostic criteria for problem behaviour	NP	NP	NP	NP	NP	NP	NP	NP	NP	NP	NP
96	4	arr[hg19] 16q23.1(074372285-074472587)x3	gain	100302	6	unknown	NA	VOUS likely benign	CLEC18B	1985	female	mild	NO	F34.8		NP	NP	NP	NP	NP	NP	NP	NP	NP	NP	NP	NP
105	5	arr[hg19] 16q23.1(075505879-075538457)x1	loss	32578	9	unknown	NA	VOUS likely benign	CHST6	1970	female	mild	SI	F43.22	Reaction to severe stress, and adjustment disorders	NP	NP	NP	NP	NP	NP	NP	NP	NP	NP	NP	NP
84	5	arr[hg19] 16q23.1(075542203-075577557)x3	gain	35354	8	unknown	NA	VOUS likely benign	CHST5;TMEM231	1987	male	mild	NO	F63.8	Other habit and impulse disorders	General diagnostic criteria for problem behaviour	Verbally aggressive behaviour	NP	Destructive behaviour	Self-injurious behaviour	Sexually inappropriate behaviour	Oppositional behaviour	Demanding behaviour	NP	NP	NP	NP
105	6	arr[hg19] 16q23.1(075558516-075577557)x3	gain	19041	5	unknown	NA	VOUS likely benign	CHST5;TMEM231	1970	female	mild	SI	F43.22	Reaction to severe stress, and adjustment disorders	NP	NP	NP	NP	NP	NP	NP	NP	NP	NP	NP	NP
113	5	arr[hg19] 16q23.1(076398562-076427860)x3	gain	29298	6	unknown	NA	VOUS likely benign	CNTNAP4	1962	female	mild	SI	F43.20	Adjustment disorders	NP	NP	NP	NP	NP	NP	NP	NP	NP	NP	NP	NP
98	4	arr[hg19] 17p11.2(019143173-019235773)x3	gain	92601	22	unknown	NA	VOUS likely benign	EPN2	1981	male	mild	SI	F40.2		General diagnostic criteria for problem behaviour	NP	Physically aggressive behaviour	NP	NP	NP	NP	NP	NP	NP	NP	NP
89	5	arr[hg19] 17p11.2(021281052-022032763)x3	gain	751711	55	unknown	NA	VOUS likely benign	KCNJ12;KCNJ18;FAM27L;MTRNR2L1	1989	male	mild	SI	F42.2	Mixed obsessional thoughts and acts	General diagnostic criteria for problem behaviour	Verbally aggressive behaviour	NP	NP	NP	NP	NP	NP	NP	NP	NP	NP
30	2	arr[hg19] 17q22(050479802-050530000)x1	loss	50198	5	MAT	custom MLPA	benign	Genes not known	1981	male	moderate	SI	F42.1	Predominantly compulsive acts [obsessional rituals]	General diagnostic criteria for problem behaviour	NP	Physically aggressive behaviour	NP	NP	NP	NP	Demanding behaviour	NP	NP	NP	NP
79	2	arr[hg19] 17q24.1q24.2(064129644-064759936)x3	gain	630292	120	PAT	custom MLPA	VOUS likely pathogenic	CAP112;PRKCA;PRKCA-AS1;APOH	1983	male	mild	SI	F63.8 and F43.0	Other habit and impulse disorders	General diagnostic criteria for problem behaviour	NP	Physically aggressive behaviour	NP	NP	NP	NP	NP	NP	NP	NP	NP
10	6	arr[hg19] 17q24.3(70815557-70825304)x1	loss	9747	5	unknown	NA	VOUS likely benign	SLC39A11	1969	female	moderate	NO	NP		General diagnostic criteria for problem behaviour	NP	Physically aggressive behaviour	NP	NP	NP	Oppositional behaviour	NP	NP	NP	NP	NP
18	3	arr[hg19] 17q25.1(073928952-073955405)x3	gain	26453	7	unknown	NA	VOUS likely benign	FBF1;ACOX1	1984	female	moderate	NO	F84.0	Childhood autism	General diagnostic criteria for problem behaviour	NP	Physically aggressive behaviour	Destructive behaviour	NP	NP	Oppositional behaviour	NP	NP	NP	Other problem behaviours	NP
120	4	arr[hg19] 17q25.3(077368930-077392578)x3	gain	23648	6	unknown	custom MLPA	VOUS likely benign	RBFOX3	1966	male	mild	SI	F43.25 and F63	Adjustment disorder with mixed disturbance of emotions and conduct and Habit and impulse disorders	General diagnostic criteria for problem behaviour	Verbally aggressive behaviour	Physically aggressive behaviour	Destructive behaviour	NP	NP	Oppositional behaviour	NP	NP	NP	Other problem behaviours	NP
86	2	arr[hg19] 17q25.3(077368930-077397474)x3	gain	28544	7	unknown	custom MLPA	VOUS likely benign	RBFOX3	1989	female	mild	SI	F43.25	Adjustment disorder with mixed disturbance of emotions and conduct	General diagnostic criteria for problem behaviour	Verbally aggressive behaviour	NP	NP	NP	NP	NP	NP	NP	NP	NP	NP
14	3	arr[hg19] 17q25.3(75922616-76006562)x3	gain	83946	9	unknown	NA	VOUS likely benign	TNRC6C	1982	male	mild	SI	F41.1	Generalized anxiety disorder	NP	NP	NP	NP	NP	NP	NP	NP	NP	NP	NP	NP
131	2	arr[hg19] 18p11.32(001735225 -001848941)x1	loss	113716	27	unknown	NA	benign	Genes not known	1971	female	mild	SI	F42.1	Predominantly compulsive acts [obsessional rituals]	NP	NP	NP	NP	NP	NP	NP	NP	NP	NP	NP	NP
38	6	arr[hg19] 18p11.32(001906337-001980846)x1	loss	74509	10	unknown	NA	benign	Genes not known	1960	female	moderate	NO	F95	Tic disorders	NP	NP	NP	NP	NP	NP	NP	NP	NP	NP	NP	NP
45	3	arr[hg19] 18q23(077520762-077546945)x1	loss	26183	5	MAT	custom MLPA	benign	Genes not known	1990	female	mild	NO	F32	Depressive episode	NP	NP	NP	NP	NP	NP	NP	NP	NP	NP	NP	NP
38	8	arr[hg19] 19p13.2(006958753-007018231)x1	loss	59478	12	unknown	NA	VOUS likely benign	EMR4P;	1960	female	moderate	NO	F95	Tic disorders	NP	NP	NP	NP	NP	NP	NP	NP	NP	NP	NP	NP
38	7	arr[hg19] 19p13.3(005739332-005766602)x1	loss	27270	7	unknown	NA	VOUS likely benign	CATSPERD	1960	female	moderate	NO	F95	Tic disorders	NP	NP	NP	NP	NP	NP	NP	NP	NP	NP	NP	NP
21	4	arr[hg19] 19q13.2q13.31(043261778-043746147)x3	gain	484369	9	unknown	NA	VOUS likely benign	PSG8;PSG10P;PSG1;PSG6;PSG7;PSG11;PSG2;PSG5;PSG4;	1969	female	moderate	NO	F63.8 and F98.4	Other habit and impulse disorders and Stereotyped movement disorders	General diagnostic criteria for problem behaviour	Verbally aggressive behaviour	Physically aggressive behaviour	NP	NP	NP	NP	NP	NP	NP	NP	NP
124	2	arr[hg19] 19q13.32(045837364-045900705)x3	gain	63341	14	MAT and PAT	custom MLPA	VOUS likely benign	KLC3;ERCC2;PPP1R13L	1974	female	mild	NO	F60.30	Emotionally unstable personality disorder	General diagnostic criteria for problem behaviour	Verbally aggressive behaviour	NP	NP	NP	Sexually inappropriate behaviour	Oppositional behaviour	Demanding behaviour	NP	NP	NP	NP
125	3	arr[hg19] 19q13.42(053681333-053707206)x3	gain	25873	5	unknown	NA	VOUS likely benign	ZNF665	1970	male	mild	SI	F42.1	Predominantly compulsive acts [obsessional rituals]	NP	NP	NP	NP	NP	NP	NP	NP	NP	NP	NP	NP
139	1	arr[hg19] 20q12(041180350-041241944)x1	loss	61594	13	MAT	custom MLPA	VOUS likely benign	PTPRT	1991	female	mild	NO	F34.8		NP	NP	NP	NP	NP	NP	NP	NP	NP	NP	NP	NP
34	5	arr[hg19] 20q12(041184930-041287946)x1	loss	103016	21	PAT	CGHa	VOUS likely benign	PTPRT	1984	male	mild	SI	F43.1	Post-traumatic stress disorder	General diagnostic criteria for problem behaviour	Verbally aggressive behaviour	Physically aggressive behaviour	NP	NP	NP	NP	NP	Wandering behaviour	NP	NP	NP
122	4	arr[hg19] 20q13.13(48152656-48178810)x1	loss	26154	5	unknown	NA	VOUS likely benign	PTGIS	1958	male	moderate	NO	NP		General diagnostic criteria for problem behaviour	Verbally aggressive behaviour	NP	NP	NP	NP	NP	NP	NP	NP	NP	NP
105	7	arr[hg19] 21q21.2(024493619-024622173)x1	loss	128554	10	unknown	NA	benign	Genes not known	1970	female	mild	SI	F43.22	Reaction to severe stress, and adjustment disorders	NP	NP	NP	NP	NP	NP	NP	NP	NP	NP	NP	NP
57	1	arr[hg19] 21q22.3(047400883-047482410)x1	loss	81527	16	unknown	custom MLPA	VOUS likely benign	COL6A1	1952	male	moderate	NO	F20	Schizophrenia	NP	NP	NP	NP	NP	NP	NP	NP	NP	NP	NP	NP
97	3	arr[hg19] 21q22.3(048031456-048073002)x3	gain	41546	9	unknown	NA	VOUS likely benign	PRMT2	1963	female	mild	NO	NP		General diagnostic criteria for problem behaviour	Verbally aggressive behaviour	NP	Destructive behaviour	NP	NP	NP	NP	NP	NP	NP	NP
136	5	arr[hg19] 22q11.21(018894835-019010562)x3	gain	115727	19	unknown	NA	VOUS likely benign	DGCR6;PRODH;DGCR5;DGCR9;DGCR10	1991	female	mild	NO	F20	Schizophrenia	NP	NP	NP	NP	NP	NP	NP	NP	NP	NP	NP	NP
80	3	arr[hg19] 22q13.32(049354696-049406044)x3	gain	51348	7	PAT	custom MLPA	benign	Genes not known	1976	female	moderate	SI	F43.21	Reaction to severe stress, and adjustment disorders	General diagnostic criteria for problem behaviour	Verbally aggressive behaviour	Physically aggressive behaviour	NP	NP	NP	NP	NP	NP	NP	Other problem behaviours	NP
18	4	arr[hg19] 22q13.33(051123291-051224402)x1	loss	101111	17	de novo	MLPA subtel	pathogenic	SHANK3, ACR, RPL23AP82, RABL2B,RPL23AP82	1984	female	moderate	NO	F84.0	Childhood autism	General diagnostic criteria for problem behaviour	NP	Physically aggressive behaviour	Destructive behaviour	NP	NP	Oppositional behaviour	NP	NP	NP	Other problem behaviours	NP
