# Supplementary material for: High Incidence of Copy Number Variants in Adults with Intellectual Disability and Co-morbid Psychiatric Disorders
Source: Behav Genet. 2018 Jun 7;48(4):323–36. doi: 10.1007/s10519-018-9902-6 (PMC6028865; doi:10.1007/s10519-018-9902-6)
Supplement: Supplementary file 2 — Additional file 2 Pathogenic CNVs and variants of unknown significance (VOUS) likely pathogenic (pVOUS): summary of data from literature (Coe et al., 2014 and DDD 2017) as well as public databases. (Pat Id) Patient identification; (chr) chromosome; (bp) base pair; (ISCN 2016) International System for Human Cytogenetic Nomenclature edited in 2016; (CNV) Copy number variant; (DD) Developmental delay (XLSX 34 KB) [file 10519_2018_9902_MOESM2_ESM.xlsx]

## Sheet: AdditionalFile2
Patient Id	nomencalture array,ISCN2013 (hg19)	cytog band	chr	Start (hg19)	End (hg19)	type	size (bp)	inheritance	Other analysis	CNV in controls from Coe et al 2014	% of overalapping with controls from Coe et al 2014	Genes with Signature Dels p<0,01	Genes with Signature Dups p<0,01	DD genes from DDD 2017	# OMIM	ClinGen Dosage Sensitivity Curation Page	Literature (PMID)	Literature (PMID)	classification	Nº RefSeq genes included	year of birth	gender	ID level	Anxiety spectrum	psychiatric diagnosis	psychiatric diagnosis	IIID1.1: General diagnostic criteria for problem behaviour	IIID1.2: Verbally aggressive behaviour	IIID1.3: Physically aggressive behaviour	IIID1.4: Destructive behaviour	IIID1.5: Self-injurious behaviour	IIID1.6: Sexually inappropriate behaviour	IIID1.7: Oppositional behaviour	IIID1.8: Demanding behaviour	IIID1.9: Wandering behaviour	IIID1.10: Mixed problem behaviours	IIID1.11: Other problem behaviours	IIID1.12: Mixed other problem behaviours
55	arr[hg19] 2p16.3(50660882-51078593)x1	2p16.3	2	50660882	51078593	loss	417711	de novo	custom MLPA	yes	48.6561	no	no	NRXN1	614332	https://www.ncbi.nlm.nih.gov/projects/dbvar/clingen/clingen_gene.cgi?sym=NRXN1			pathogenic	1	1988	female	mild	NO	F31.81	Bipolar affective disorder	NP	NP	NP	NP	NP	NP	NP	NP	NP	NP	NP	NP
94	arr[hg19] 2p16.3(50510602-51137271)x1	2p16.3	2	50510602	51137271	loss	626669	MAT	custom MLPA	yes	41.7956	no	no	NRXN1	614332	https://www.ncbi.nlm.nih.gov/projects/dbvar/clingen/clingen_gene.cgi?sym=NRXN1			pathogenic	1	1988	male	mild	NO	F22	Persistent delusional disorders	General diagnostic criteria for problem behaviour	Verbally aggressive behaviour	Physically aggressive behaviour	Destructive behaviour	NP	NP	NP	NP	NP	NP	NP	NP
34	arr[hg19]3q29(196022728-196515371)x3	3q29	3	196022728	196515371	gain	492643	MAT and PAT	aCGH in family members	yes	100	yes	yes	no	611936	Awaiting Review			VOUS likely pathogenic	9	1984	male	mild	SI	F43.1	Post-traumatic stress disorder	General diagnostic criteria for problem behaviour	Verbally aggressive behaviour	Physically aggressive behaviour	NP	NP	NP	NP	NP	Wandering behaviour	NP	NP	NP
32	arr[hg19] 7q31.1(111198987-111280493)x1	7q31.1	7	111198987	111280493	loss	81506	MAT	custom MLPA	yes	100	no	no	no		Awaiting Review	25478008		VOUS likely pathogenic	1	1985	male	moderate	SI	F43.1	Post-traumatic stress disorder	NP	NP	NP	NP	NP	NP	NP	NP	NP	NP	NP	NP
151	arr[hg19] 7q31.1(111112186-111255558)x1	7q31.1	7	111112186	111255558	loss	143372	MAT	custom MLPA	yes	100	no	no	no		Awaiting Review	25478008		VOUS likely pathogenic	1	1992	male	moderate	SI	F42.1 and F84	Predominantly compulsive acts [obsessional rituals] and Childhood autism	General diagnostic criteria for problem behaviour	Verbally aggressive behaviour	Physically aggressive behaviour	NP	NP	NP	NP	NP	NP	NP	NP	NP
85	arr[hg19] 8p23.1(10254051-10449952)x1	8p23.1	8	10254051	10449952	loss	195901	unknown	custom MLPA	no	0	yes	no	no		Awaiting Review			VOUS likely pathogenic	2	1987	male	mild	NO	F64.1	Dual-role transvestism	General diagnostic criteria for problem behaviour	Verbally aggressive behaviour	NP	Destructive behaviour	NP	Sexually inappropriate behaviour	Oppositional behaviour	Demanding behaviour	NP	NP	Other problem behaviours	NP
66	arr[hg19] 8q21.13(80288192-81019201)x1	8q21.13	8	80288192	81019201	loss	731009	PAT	custom MLPA	no	0	no	no	no		Awaiting Review	24246279		VOUS likely pathogenic	4	1982	male	mild	SI	F41.1 and F40.2	Generalized anxiety disorder and Specific (isolated) phobias	NP	NP	NP	NP	NP	NP	NP	NP	NP	NP	NP	NP
122	arr[hg19] 9p24.2p24.1(4094627-4671089)x3	9p24.2p24.1	9	4094627	4671089	gain	576462	unknown	NA	yes	49.9238	yes	yes	no		Awaiting Review			VOUS likely pathogenic	4	1958	male	moderate	NO	ND		General diagnostic criteria for problem behaviour	Verbally aggressive behaviour	NP	NP	NP	NP	NP	NP	NP	NP	NP	NP
123	arr[hg19] 9p24.2p24.1(4094627-4671089)x3	9p24.2p24.1	9	4094627	4671089	gain	576462	unknown	custom MLPA	yes	49.9238	yes	yes	no		Awaiting Review			VOUS likely pathogenic	4	1964	male	moderate	SI	F41	Other anxiety disorders	General diagnostic criteria for problem behaviour	Verbally aggressive behaviour	Physically aggressive behaviour	NP	NP	NP	NP	NP	NP	NP	NP	NP
90	arr[hg19] 9q31.1q32(107056010-115867141)x1	9q31.1q32	9	107056010	115867141	loss	8811131	unknown	karyotype	no	0	no	no	no		Awaiting Review	24376033	18666229	pathogenic	50	1985	male	moderate	SI	F40.2 and F43.25	Specific (isolated) phobias and Adjustment disorder with mixed disturbance of emotions and conduct	General diagnostic criteria for problem behaviour	Verbally aggressive behaviour	NP	NP	NP	NP	Oppositional behaviour	Demanding behaviour	NP	NP	Other problem behaviours	NP
26	arr[hg19] 10q26.12q26.3(122259702-135434178)x1	10q26.12q26.3	10	122259702	135434178	loss	13174476	de novo	MLPA (P070+P030)	yes	11.3779	yes	no	no	609625	https://www.ncbi.nlm.nih.gov/projects/dbvar/clingen/clingen_region.cgi?id=ISCA-37475			pathogenic	68	1992	male	moderate	SI	F42.1 and F90.1	Predominantly compulsive acts [obsessional rituals] and Hyperkinetic conduct disorder	General diagnostic criteria for problem behaviour	NP	Physically aggressive behaviour	NP	NP	NP	NP	NP	NP	NP	NP	NP
63	arr[hg19] 12p12.1(23432294-26233996)x1	12p12.1	12	23432294	26233996	loss	2801702	de novo	BAC FISH + custom MLPA	yes	5.47396	yes	yes	SOX5	616803	https://www.ncbi.nlm.nih.gov/projects/dbvar/clingen/clingen_gene.cgi?sym=SOX5			pathogenic	8	1990	female	mild	NO	ND		General diagnostic criteria for problem behaviour	NP	NP	NP	NP	NP	NP	NP	NP	NP	NP	NP
98	arr[hg19] 15q11.2q13.1(23699701-29006852)x3	15q11.2q13.1	15	23,699,701	29,006,852	gain	5730658	de novo	MLPA (P070+P030) + MS-MLPA (P028)	yes	51.7405	yes	yes	no	608636	https://www.ncbi.nlm.nih.gov/projects/dbvar/clingen/clingen_region.cgi?id=ISCA-37404			pathogenic	13	1981	male	mild	SI	F40.2		General diagnostic criteria for problem behaviour	NP	Physically aggressive behaviour	NP	NP	NP	NP	NP	NP	NP	NP	NP
14	arr[hg19] 15q13.2q13.3(30943703-32439084)x1	15q13.2q13.3	15	30943703	32439084	loss	1495381	de novo	MLPA (P343)	yes	19.5622	yes	yes	no	612001	https://www.ncbi.nlm.nih.gov/projects/dbvar/clingen/clingen_region.cgi?id=ISCA-37411			pathogenic	6	1982	male	mild	SI	F41.1	Generalized anxiety disorder	NP	NP	NP	NP	NP	NP	NP	NP	NP	NP	NP	NP
59	arr[hg19] 15q14q15.2(37883113-40621719)x3	15q14q15.1	15	37882913	40621860	gain	2738607	PAT	BAC FISH	yes	30.2837	no	no	no		https://www.ncbi.nlm.nih.gov/projects/dbvar/clingen/clingen_gene.cgi?sym=SPRED1			VOUS likely pathogenic	14	1981	female	moderate	NO	F90.1	Hyperkinetic conduct disorder	General diagnostic criteria for problem behaviour	Verbally aggressive behaviour	Physically aggressive behaviour	Destructive behaviour	NP	NP	Oppositional behaviour	Demanding behaviour	Wandering behaviour	NP	NP	NP
60	arr[hg19] 15q14q15.1(37882913-40621860)x3	15q14q15.1	15	37882913	40621860	gain	2738947	PAT	BAC FISH	yes	30.2837	no	no	no		https://www.ncbi.nlm.nih.gov/projects/dbvar/clingen/clingen_gene.cgi?sym=SPRED1			VOUS likely pathogenic	14	1983	male	moderate	SI	F42.1 and F90.1	Predominantly compulsive acts [obsessional rituals] and Hyperkinetic conduct disorder	General diagnostic criteria for problem behaviour	NP	NP	NP	NP	Sexually inappropriate behaviour	NP	Demanding behaviour	Wandering behaviour	NP	NP	NP
92	arr[hg19] 15q26.2(94959126-94983622)x1	15q26.2	15	94959126	94983622	loss	24496	PAT	custom MLPA	no	0	no	no	no		Awaiting Review	19223264		VOUS likely pathogenic	1	1979	female	mild	NO	F84.5 and F32.01	Asperger syndrome and Depressive episode	NP	NP	NP	NP	NP	NP	NP	NP	NP	NP	NP	NP
26	arr[hg19] 15q26.3(99168589-102480888)x3	15q26.3	15	99168589	102480888	gain	3312299	de novo	MLPA subtel	yes	88.1621	yes	yes	IGF1R		https://www.ncbi.nlm.nih.gov/projects/dbvar/clingen/clingen_gene.cgi?sym=IGF1R			pathogenic	20	1992	male	moderate	SI	F42.1 and F90.1	Predominantly compulsive acts [obsessional rituals] and Hyperkinetic conduct disorder	General diagnostic criteria for problem behaviour	NP	Physically aggressive behaviour	NP	NP	NP	NP	NP	NP	NP	NP	NP
9	arr[hg19] 16p12.3p11.2(18901309-29182196)x1	16p12.3p11.2	16	18,901,309	29,182,196	loss	10280888	de novo	karyotype	yes	16.0494	yes	yes	ITPR1	613604	https://www.ncbi.nlm.nih.gov/projects/dbvar/clingen/clingen_region.cgi?id=ISCA-37486			pathogenic	110	1964	female	moderate	NO	F20.3		NP	NP	NP	NP	NP	NP	NP	NP	NP	NP	NP	NP
79	arr[hg19] 17q24.1q24.2(64129644-64759936)x3	17q24.1q24.2	17	64129644	64759936	gain	630292	PAT	custom MLPA	no	0	no	no	no		Awaiting Review	11252663	19786960	VOUS likely pathogenic	3	1983	male	mild	SI	F63.8 and F43.0	Other habit and impulse disorders	General diagnostic criteria for problem behaviour	NP	Physically aggressive behaviour	NP	NP	NP	NP	NP	NP	NP	NP	NP
18	arr[hg19] 22q13.33(51123291-51224402)x1	22q13.33	22	51123291	51224402	loss	101111	de novo	MLPA (P070+P030)	yes	6.80243	yes	no	SHANK3	606232	Awaiting Review			pathogenic	3	1984	female	moderate	NO	F84.0	Childhood autism	General diagnostic criteria for problem behaviour	NP	Physically aggressive behaviour	Destructive behaviour	NP	NP	Oppositional behaviour	NP	NP	NP	Other problem behaviours	NP
10	arr[hg19] Xp22.33p11.22(169901-51101339)x3	Xp22.33p11.22	X	169901	51101339	gain	51008178	balanced parental inversion	karyotype	ND	ND	ND	ND	ND		ND			pathogenic	352	1969	female	moderate	NO	ND		General diagnostic criteria for problem behaviour	NP	Physically aggressive behaviour	NP	NP	NP	Oppositional behaviour	NP	NP	NP	NP	NP
10	arr[hg19] Xq25q28(124642297-155227312)x1	Xq25q28	X	124642297	155227312	loss	30410528	balanced parental inversion	karyotype	ND	ND	ND	ND	ND		ND			pathogenic	300	1969	female	moderate	NO	ND		General diagnostic criteria for problem behaviour	NP	Physically aggressive behaviour	NP	NP	NP	Oppositional behaviour	NP	NP	NP	NP	NP
71	arr[hg19] Xp21.3p11.4(25816432-38085678)x2	Xp21.3p11.4	X	25816432	38085678	gain	12244269	MAT	karyotype	ND	ND	ND	ND	ND		ND			pathogenic	36	1982	male	mild	NO	F07.8	Other organic personality and behavioural disorders due to brain disease, damage and dysfunction	General diagnostic criteria for problem behaviour	Verbally aggressive behaviour	Physically aggressive behaviour	NP	NP	NP	Oppositional behaviour	NP	NP	NP	NP	NP
