# Supplementary material for: High Incidence of Copy Number Variants in Adults with Intellectual Disability and Co-morbid Psychiatric Disorders
Source: Behav Genet. 2018 Jun 7;48(4):323–36. doi: 10.1007/s10519-018-9902-6 (PMC6028865; doi:10.1007/s10519-018-9902-6)
Supplement: Supplementary file 3 — Additional file 3 7q31 copy number variants reported in Database of Genomic Variants. (DGV) Database of Genomic Variants; (CNVR) Copy number variant region; (bp) base pair (XLSX 12 KB) [file 10519_2018_9902_MOESM3_ESM.xlsx]

## Sheet: AdditionalFile3
DGV Gold Standard Variants	hg19	loss lenght (bp)	overlap with 7q31 deletion in the present cohort	Studies	nº samples	nº loss	loss frequency in control	nº samples with loss
								african	asian	european	mexican	middle east	native american	north american	oceania	south american	turkish	admixed	unknown
gssvL118197	chr7:110722482-111353361	620879	completely	Coe 2014 / Cooper 2011	12755	9	0.0007	0	0	4	0	0	0	0	0	0	0	0	5
gssvL118198	chr7:111113591-111533520	419930	partially	Coe 2014 / Vogler 2010 / Cooper 2011	13864	3	0.0002	1	0	2	0	0	0	0	0	0	0	0	0
gssvL118199	chr7:110932158-111332434	400276	completely	Uddin 2014 / Coe 2014 / 1000Genomes / Cooper 2011	16191	21	0.0012	0	2	6	0	0	1	0	0	0	0	0	11
gssvL118201	chr7:110849110-111173793	324684	partially	Coe 2014 / 1000Genomes	13759	18	0.0013	0	4	4	0	0	0	0	0	0	0	0	10
gssvL118202	chr7:111065280-111332434	267154	completely	Coe 2014 / Cooper 2011 / 1000Genomes / Park 2010	15269	39	0.0018	1	10	6	0	0	2	0	0	0	0	0	8
gssvL118204	chr7:110971833-111199979	228147	partially	Coe 2014 / Vogler 2010 / Cooper 2011 / 1000Genomes	16426	21	0.0009	2	6	3	0	0	2	0	0	0	0	0	2
gssvL118205	chr7:111184969-111358271	173303	partially	Coe 2014 / Wong 2012b / Cooper 2011 / 1000Genomes	15355	20	0.0013	0	10	2	0	0	1	0	0	0	0	0	7
gssvL118206	chr7:111053822-111201941	148120	partially	Uddin 2014 / Coe 2014 / Vogler 2010 / Cooper 2011 / 1000Genomes	17241	27	0.0016	0	6	11	0	0	2	0	0	0	0	0	8
gssvL118209	chr7:111132722-111233705	100984	partially	Coe 2014 / Vogler 2010 / Cooper 2011 / 1000Genomes	16426	28	0.0012	0	7	7	0	0	2	0	0	0	0	0	3
gssvL118214	chr7:111209092-111296229	87138	partially	Coe 2014 / Uddin 2014	12129	3	0.0002	0	0	1	0	0	0	0	0	0	0	0	2
gssvL118217	chr7:111075070-111158391	83322	partially	Perry 2008 / 1000Genomes	2514	28	0.0044	1	6	2	0	0	2	0	0	0	0	0	0
gssvL118220	chr7:111205795-111263706	57912	partially	Coe 2014 / 1000Genomes	13759	24	0.0017	3	7	0	0	0	1	0	0	0	0	0	13
gssvL118222	chr7:111130772-111190375	59604	partially	Uddin 2014 / Coe 2014 / Cooper 2011 / Boomsma 2014	14395	4	0.0003	0	0	3	0	0	0	0	0	0	0	0	1
CNVR	chr7:110974893-111286879	311987	completely	8	-	129	-	61	30	22	1	0	6	-	0	8	-	-	-
